# Supplementary material for: Sinisan Alleviates Stress-Induced Intestinal Dysfunction and Depressive-like Behaviors in Mice with Irritable Bowel Syndrome by Enhancing the Intestinal Barrier and Modulating Central 5-Hydroxytryptamine
Source: Int J Mol Sci. 2024 Sep 24;25(19):10262. doi: 10.3390/ijms251910262 (PMC11476996; doi:10.3390/ijms251910262)
Supplement: Supplementary file 1 [file ijms-25-10262-s001.zip]

Archive with 1 entries (1 files):
- ijms-3179831-supplementary.xlsx
