# Supplementary material for: Sinisan Alleviates Stress-Induced Intestinal Dysfunction and Depressive-like Behaviors in Mice with Irritable Bowel Syndrome by Enhancing the Intestinal Barrier and Modulating Central 5-Hydroxytryptamine
Source: Int J Mol Sci. 2024 Sep 24;25(19):10262. doi: 10.3390/ijms251910262 (PMC11476996; doi:10.3390/ijms251910262)
Supplement: Supplementary file 1 [file ijms-25-10262-s001.zip › ijms-3179831-supplementary.xlsx]

## Sheet: Compounds
Name	Formula	Annot. Source: Predicted Compositions	Annot. Source: mzCloud Search	Annot. Source: MassList Search	FISh Coverage	Annot. DeltaMass [Da]	Annotation MW	Calc. MW	m/z	RT [min]	# mzCloud Results	mzCloud Best Match	Mass List Match: Arita Lab 6549 Flavonoid Structure Database	Mass List Match: Natural Products Atlas 2020_06	MS2	Reference Ion	Area: CD139_SNS.raw (F1210)
L-Phenylalanine	C9 H11 N O2	No match	Invalid mass	No match	65.98	-17.0265	165.079	148.052	166.086	6.355	1	100	No matches found	Multiple matches found	DDA for other ion	[M+NH4]+1	2.89937e+10
	Tags	Checked	Structure	Name	Formula	Molecular Weight	Best Match	mzCloud ID	KEGG ID	Compound Class	DeltaMass [Da]	DeltaMass [ppm]	Match	Confidence	Compound Match
		FALSE	#mol format Mass Frontier 5/10/2024 11:04:13 AM 2D 12 12 0 0 0 0 0 0 0 0 1 V2000 1.3448 -2.1034 0.0000 C 0 0 0 0 0 0 0 0 0 0 0 0 0.7241 -2.4483 0.0000 C 0 0 0 0 0 0 0 0 0 0 0 0 0.0690 -2.1034 0.0000 C 0 0 0 0 0 0 0 0 0 0 0 0 0.0690 -1.3448 0.0000 C 0 0 0 0 0 0 0 0 0 0 0 0 0.7241 -0.9310 0.0000 C 0 0 0 0 0 0 0 0 0 0 0 0 1.3448 -1.3448 0.0000 C 0 0 0 0 0 0 0 0 0 0 0 0 2.0000 -0.9310 0.0000 C 0 0 0 …	L-Phenylalanine	C9 H11 N O2	165.079	100	Reference-8	C00079	Endogenous Metabolites	-17.0265	-103142	99.9858	9.99929	Invalid mass
		Name	Formula	Annot. Source: Predicted Compositions	Annot. Source: mzCloud Search	Annot. Source: MassList Search	FISh Coverage	Annot. DeltaMass [Da]	Annotation MW	Calc. MW	m/z	RT [min]	# mzCloud Results	mzCloud Best Match	Mass List Match: Arita Lab 6549 Flavonoid Structure Database	Mass List Match: Natural Products Atlas 2020_06	MS2	Reference Ion	Area: CD139_SNS.raw (F1210)
		L-Phenylalanine	C9 H11 N O2	No match	Invalid mass	No match	65.98	-17.0265	165.079	148.052	166.086	6.355	1	100	No matches found	Multiple matches found	DDA for other ion	[M+NH4]+1	2.89937e+10
		3-(2,6-Dioxocyclohexyl)propanenitrile	C9 H11 N O2	Full match	Full match	No results		-0.00013	165.079	165.079	166.086	11.198	3	62.1	No matches found	No matches found	DDA for preferred ion	[M+H]+1	6.96508e+08
		L-Phenylalanine	C9 H11 N O2	No results	Invalid mass	No results		-0.00113	165.079	165.078	164.071	6.382	2	80.1	No matches found	No matches found	DDA for preferred ion	[M-H]-1	3.50504e+08
Nicotinic acid	C6 H5 N O2	Full match	Full match	No results	42.86	0.00025	123.032	123.032	124.04	2.876	2	100	No matches found	No matches found	DDA for preferred ion	[M+H]+1	4.10736e+09
	Tags	Checked	Structure	Name	Formula	Molecular Weight	Best Match	mzCloud ID	KEGG ID	Compound Class	DeltaMass [Da]	DeltaMass [ppm]	Match	Confidence	Compound Match
		FALSE	#mol format Mass Frontier 5/10/2024 11:04:30 AM 2D 9 9 0 0 0 0 0 0 0 0 1 V2000 4.4483 -4.6207 0.0000 N 0 0 0 0 0 0 0 0 0 0 0 0 3.7931 -5.0000 0.0000 C 0 0 0 0 0 0 0 0 0 0 0 0 3.7931 -5.7586 0.0000 C 0 0 0 0 0 0 0 0 0 0 0 0 4.4483 -6.1379 0.0000 C 0 0 0 0 0 0 0 0 0 0 0 0 5.1034 -5.7586 0.0000 C 0 0 0 0 0 0 0 0 0 0 0 0 5.1034 -5.0000 0.0000 C 0 0 0 0 0 0 0 0 0 0 0 0 5.7586 -4.6207 0.0000 C 0 0 0 0 …	Picolinic acid	C6 H5 N O2	123.032	97.4	Reference-547	C10164	Endogenous Metabolites	0.000245741	1.99737	97.3971	9.86986	Partial match
		Name	Formula	Annot. Source: Predicted Compositions	Annot. Source: mzCloud Search	Annot. Source: MassList Search	FISh Coverage	Annot. DeltaMass [Da]	Annotation MW	Calc. MW	m/z	RT [min]	# mzCloud Results	mzCloud Best Match	Mass List Match: Arita Lab 6549 Flavonoid Structure Database	Mass List Match: Natural Products Atlas 2020_06	MS2	Reference Ion	Area: CD139_SNS.raw (F1210)
		Nicotinic acid	C6 H5 N O2	Full match	Full match	No results	42.86	0.00025	123.032	123.032	124.04	2.876	2	100	No matches found	No matches found	DDA for preferred ion	[M+H]+1	4.10736e+09
		Picolinic acid	C6 H5 N O2	No results	Invalid mass	No results		-0.00139	123.032	123.031	122.023	2.894	3	88.9	No matches found	No matches found	DDA for preferred ion	[M-H]-1	3.24597e+08
		FALSE	#mol format Mass Frontier 5/10/2024 11:04:30 AM 2D 9 9 0 0 0 0 0 0 0 0 1 V2000 3.4828 -3.6552 0.0000 C 0 0 0 0 0 0 0 0 0 0 0 0 2.8276 -3.2759 0.0000 N 0 0 0 0 0 0 0 0 0 0 0 0 2.1724 -3.6552 0.0000 C 0 0 0 0 0 0 0 0 0 0 0 0 2.1724 -4.4138 0.0000 C 0 0 0 0 0 0 0 0 0 0 0 0 2.8276 -4.7931 0.0000 C 0 0 0 0 0 0 0 0 0 0 0 0 3.4828 -4.4138 0.0000 C 0 0 0 0 0 0 0 0 0 0 0 0 4.1379 -4.7931 0.0000 C 0 0 0 0 …	Nicotinic acid	C6 H5 N O2	123.032	100	Reference-519	C00253	Endogenous Metabolites	0.000245741	1.99737	99.9812	93.4357	Full match
		Name	Formula	Annot. Source: Predicted Compositions	Annot. Source: mzCloud Search	Annot. Source: MassList Search	FISh Coverage	Annot. DeltaMass [Da]	Annotation MW	Calc. MW	m/z	RT [min]	# mzCloud Results	mzCloud Best Match	Mass List Match: Arita Lab 6549 Flavonoid Structure Database	Mass List Match: Natural Products Atlas 2020_06	MS2	Reference Ion	Area: CD139_SNS.raw (F1210)
		Nicotinic acid	C6 H5 N O2	Full match	Full match	No results	42.86	0.00025	123.032	123.032	124.04	2.876	2	100	No matches found	No matches found	DDA for preferred ion	[M+H]+1	4.10736e+09
		Picolinic acid	C6 H5 N O2	No results	Invalid mass	No results		-0.00139	123.032	123.031	122.023	2.894	3	88.9	No matches found	No matches found	DDA for preferred ion	[M-H]-1	3.24597e+08
L-Isoleucine	C6 H13 N O2	Full match	Full match	No results	100	8e-05	131.095	131.095	132.102	3.344	4	100	No matches found	No matches found	DDA for preferred ion	[M+H]+1	3.32658e+10
	Tags	Checked	Structure	Name	Formula	Molecular Weight	Best Match	mzCloud ID	KEGG ID	Compound Class	DeltaMass [Da]	DeltaMass [ppm]	Match	Confidence	Compound Match
		FALSE	#mol format Mass Frontier 5/10/2024 11:04:15 AM 2D 9 8 0 0 0 0 0 0 0 0 1 V2000 8.5862 -3.5172 0.0000 O 0 0 0 0 0 0 0 0 0 0 0 0 7.9310 -3.8966 0.0000 C 0 0 0 0 0 0 0 0 0 0 0 0 7.2759 -3.5172 0.0000 C 0 0 0 0 0 0 0 0 0 0 0 0 6.6207 -3.8966 0.0000 C 0 0 0 0 0 0 0 0 0 0 0 0 5.9655 -3.5172 0.0000 C 0 0 0 0 0 0 0 0 0 0 0 0 5.3103 -3.8966 0.0000 C 0 0 0 0 0 0 0 0 0 0 0 0 5.9655 -2.7586 0.0000 C 0 0 0 0 …	Leucine	C6 H13 N O2	131.095	93.5	Reference-6	C00123	Endogenous Metabolites	8.44488e-05	0.644182	93.5021	9.6751	Partial match
		Name	Formula	Annot. Source: Predicted Compositions	Annot. Source: mzCloud Search	Annot. Source: MassList Search	FISh Coverage	Annot. DeltaMass [Da]	Annotation MW	Calc. MW	m/z	RT [min]	# mzCloud Results	mzCloud Best Match	Mass List Match: Arita Lab 6549 Flavonoid Structure Database	Mass List Match: Natural Products Atlas 2020_06	MS2	Reference Ion	Area: CD139_SNS.raw (F1210)
		L-Isoleucine	C6 H13 N O2	Full match	Full match	No results	100	8e-05	131.095	131.095	132.102	3.344	4	100	No matches found	No matches found	DDA for preferred ion	[M+H]+1	3.32658e+10
		FALSE	#mol format Mass Frontier 5/10/2024 11:04:14 AM 2D 9 8 0 0 0 0 0 0 0 0 1 V2000 11.8621 -4.3793 0.0000 C 0 0 0 0 0 0 0 0 0 0 0 0 11.2069 -4.7586 0.0000 C 0 0 0 0 0 0 0 0 0 0 0 0 12.5172 -4.7586 0.0000 C 0 0 0 0 0 0 0 0 0 0 0 0 11.8621 -3.6207 0.0000 N 0 0 0 0 0 0 0 0 0 0 0 0 10.5517 -4.3793 0.0000 C 0 0 0 0 0 0 0 0 0 0 0 0 11.2069 -5.5172 0.0000 C 0 0 0 0 0 0 0 0 0 0 0 0 13.1724 -4.3793 0.0000 O 0…	L-Isoleucine	C6 H13 N O2	131.095	100	Reference-2244	C00407	Endogenous Metabolites; Excipients/Additives/Colorants; Natural Products/Medicines; Therapeutics/Prescription Drugs	8.44488e-05	0.644182	99.9808	9.99904	Full match
		Name	Formula	Annot. Source: Predicted Compositions	Annot. Source: mzCloud Search	Annot. Source: MassList Search	FISh Coverage	Annot. DeltaMass [Da]	Annotation MW	Calc. MW	m/z	RT [min]	# mzCloud Results	mzCloud Best Match	Mass List Match: Arita Lab 6549 Flavonoid Structure Database	Mass List Match: Natural Products Atlas 2020_06	MS2	Reference Ion	Area: CD139_SNS.raw (F1210)
		L-Isoleucine	C6 H13 N O2	Full match	Full match	No results	100	8e-05	131.095	131.095	132.102	3.344	4	100	No matches found	No matches found	DDA for preferred ion	[M+H]+1	3.32658e+10
		FALSE	#mol format Mass Frontier 5/10/2024 11:04:14 AM 2D 9 8 0 0 0 0 0 0 0 0 1 V2000 13.0690 -4.4483 0.0000 O 0 0 0 0 0 0 0 0 0 0 0 0 12.4138 -4.8276 0.0000 C 0 0 0 0 0 0 0 0 0 0 0 0 11.7586 -4.4483 0.0000 C 0 0 0 0 0 0 0 0 0 0 0 0 11.1034 -4.8276 0.0000 C 0 0 0 0 0 0 0 0 0 0 0 0 10.4483 -4.4483 0.0000 C 0 0 0 0 0 0 0 0 0 0 0 0 9.7931 -4.8276 0.0000 C 0 0 0 0 0 0 0 0 0 0 0 0 11.1034 -5.5862 0.0000 C 0 …	Isoleucine	C6 H13 N O2	131.095	99.4	Reference-7		Endogenous Metabolites	8.44488e-05	0.644182	99.4415	9.97207	Full match
		Name	Formula	Annot. Source: Predicted Compositions	Annot. Source: mzCloud Search	Annot. Source: MassList Search	FISh Coverage	Annot. DeltaMass [Da]	Annotation MW	Calc. MW	m/z	RT [min]	# mzCloud Results	mzCloud Best Match	Mass List Match: Arita Lab 6549 Flavonoid Structure Database	Mass List Match: Natural Products Atlas 2020_06	MS2	Reference Ion	Area: CD139_SNS.raw (F1210)
		L-Isoleucine	C6 H13 N O2	Full match	Full match	No results	100	8e-05	131.095	131.095	132.102	3.344	4	100	No matches found	No matches found	DDA for preferred ion	[M+H]+1	3.32658e+10
		FALSE	#mol format Mass Frontier 5/10/2024 11:04:13 AM 2D 9 8 0 0 0 0 0 0 0 0 1 V2000 10.5517 -7.8621 0.0000 C 0 0 0 0 0 0 0 0 0 0 0 0 11.2069 -7.4828 0.0000 C 0 0 0 0 0 0 0 0 0 0 0 0 11.8621 -7.8621 0.0000 C 0 0 0 0 0 0 0 0 0 0 0 0 12.5172 -7.4828 0.0000 C 0 0 0 0 0 0 0 0 0 0 0 0 13.1724 -7.8621 0.0000 C 0 0 0 0 0 0 0 0 0 0 0 0 13.8276 -7.4828 0.0000 C 0 0 0 0 0 0 0 0 0 0 0 0 13.1724 -8.6207 0.0000 N 0…	L-Norleucine	C6 H13 N O2	131.095	99.7	Reference-1824	C01933	Endogenous Metabolites	8.44488e-05	0.644182	99.717	9.98585	Partial match
		Name	Formula	Annot. Source: Predicted Compositions	Annot. Source: mzCloud Search	Annot. Source: MassList Search	FISh Coverage	Annot. DeltaMass [Da]	Annotation MW	Calc. MW	m/z	RT [min]	# mzCloud Results	mzCloud Best Match	Mass List Match: Arita Lab 6549 Flavonoid Structure Database	Mass List Match: Natural Products Atlas 2020_06	MS2	Reference Ion	Area: CD139_SNS.raw (F1210)
		L-Isoleucine	C6 H13 N O2	Full match	Full match	No results	100	8e-05	131.095	131.095	132.102	3.344	4	100	No matches found	No matches found	DDA for preferred ion	[M+H]+1	3.32658e+10
2,3,4,9-Tetrahydro-1H-β-carboline-3-carboxylic acid	C12 H12 N2 O2	Full match	Full match	Partial match	67.44	8e-05	216.09	216.09	217.097	9.904	1	99.9	No matches found	Multiple matches found	DDA for preferred ion	[M+H]+1	1.51534e+09
	Tags	Checked	Structure	Name	Formula	Molecular Weight	Best Match	mzCloud ID	KEGG ID	Compound Class	DeltaMass [Da]	DeltaMass [ppm]	Match	Confidence	Compound Match
		FALSE	#mol format Mass Frontier 5/10/2024 11:04:34 AM 2D 16 18 0 0 0 0 0 0 0 0 1 V2000 5.3103 -2.7586 0.0000 O 0 0 0 0 0 0 0 0 0 0 0 0 4.5517 -2.8966 0.0000 C 0 0 0 0 0 0 0 0 0 0 0 0 4.0690 -2.3103 0.0000 C 0 0 0 0 0 0 0 0 0 0 0 0 3.3103 -2.4483 0.0000 C 0 0 0 0 0 0 0 0 0 0 0 0 2.7931 -1.8966 0.0000 C 0 0 0 0 0 0 0 0 0 0 0 0 2.0345 -1.8966 0.0000 C 0 0 0 0 0 0 0 0 0 0 0 0 1.5172 -2.4483 0.0000 C 0 0 0 …	2,3,4,9-Tetrahydro-1H-β-carboline-3-carboxylic acid	C12 H12 N2 O2	216.09	99.9	Reference-8718			8.33083e-05	0.385526	99.95	93.4357	Full match
		Name	Formula	Annot. Source: Predicted Compositions	Annot. Source: mzCloud Search	Annot. Source: MassList Search	FISh Coverage	Annot. DeltaMass [Da]	Annotation MW	Calc. MW	m/z	RT [min]	# mzCloud Results	mzCloud Best Match	Mass List Match: Arita Lab 6549 Flavonoid Structure Database	Mass List Match: Natural Products Atlas 2020_06	MS2	Reference Ion	Area: CD139_SNS.raw (F1210)
		2,3,4,9-Tetrahydro-1H-β-carboline-3-carboxylic acid	C12 H12 N2 O2	Full match	Full match	Partial match	67.44	8e-05	216.09	216.09	217.097	9.904	1	99.9	No matches found	Multiple matches found	DDA for preferred ion	[M+H]+1	1.51534e+09
Adenosine	C10 H13 N5 O4	No match	Invalid mass	No results	100	-17.0267	267.097	250.07	268.104	5.497	1	99.9	No matches found	No matches found	DDA for other ion	[M+NH4]+1	2.35819e+10
	Tags	Checked	Structure	Name	Formula	Molecular Weight	Best Match	mzCloud ID	KEGG ID	Compound Class	DeltaMass [Da]	DeltaMass [ppm]	Match	Confidence	Compound Match
		FALSE	#mol format Mass Frontier 5/10/2024 11:04:12 AM 2D 19 21 0 0 0 0 0 0 0 0 1 V2000 2.6207 -4.2759 0.0000 C 0 0 0 0 0 0 0 0 0 0 0 0 3.0345 -3.6207 0.0000 C 0 0 0 0 0 0 0 0 0 0 0 0 2.1034 -3.2414 0.0000 O 0 0 0 0 0 0 0 0 0 0 0 0 1.5862 -4.2759 0.0000 C 0 0 0 0 0 0 0 0 0 0 0 0 1.5862 -4.9310 0.0000 O 0 0 0 0 0 0 0 0 0 0 0 0 1.1724 -3.6207 0.0000 C 0 0 0 0 0 0 0 0 0 0 0 0 1.1724 -2.8966 0.0000 C 0 0 0 …	Adenosine	C10 H13 N5 O4	267.097	99.9	Reference-297	C00212	Endogenous Metabolites	-17.0267	-63747.2	99.9467	9.99733	Invalid mass
		Name	Formula	Annot. Source: Predicted Compositions	Annot. Source: mzCloud Search	Annot. Source: MassList Search	FISh Coverage	Annot. DeltaMass [Da]	Annotation MW	Calc. MW	m/z	RT [min]	# mzCloud Results	mzCloud Best Match	Mass List Match: Arita Lab 6549 Flavonoid Structure Database	Mass List Match: Natural Products Atlas 2020_06	MS2	Reference Ion	Area: CD139_SNS.raw (F1210)
		Adenosine	C10 H13 N5 O4	No match	Invalid mass	No results	100	-17.0267	267.097	250.07	268.104	5.497	1	99.9	No matches found	No matches found	DDA for other ion	[M+NH4]+1	2.35819e+10
4-Hydroxybenzaldehyde	C7 H6 O2	No results	Invalid mass	No results	27.78	-0.00145	122.037	122.035	121.028	13.672	2	99.9	No matches found	No matches found	DDA for preferred ion	[M-H]-1	2.78229e+09
	Tags	Checked	Structure	Name	Formula	Molecular Weight	Best Match	mzCloud ID	KEGG ID	Compound Class	DeltaMass [Da]	DeltaMass [ppm]	Match	Confidence	Compound Match
		FALSE	#mol format Mass Frontier 5/10/2024 11:04:35 AM 2D 9 9 0 0 0 0 0 0 0 0 1 V2000 7.1034 -4.7931 0.0000 C 0 0 0 0 0 0 0 0 0 0 0 0 7.7586 -5.1724 0.0000 C 0 0 0 0 0 0 0 0 0 0 0 0 7.7586 -5.9310 0.0000 C 0 0 0 0 0 0 0 0 0 0 0 0 7.1034 -6.3103 0.0000 C 0 0 0 0 0 0 0 0 0 0 0 0 6.4483 -5.9310 0.0000 C 0 0 0 0 0 0 0 0 0 0 0 0 6.4483 -5.1724 0.0000 C 0 0 0 0 0 0 0 0 0 0 0 0 8.4138 -4.7931 0.0000 C 0 0 0 0 …	Benzoic acid	C7 H6 O2	122.037	99.8	Reference-332	C00180	Industrial Chemicals; Excipients/Additives/Colorants; Endogenous Metabolites	-0.00144952	-11.8778	99.8396	9.99198	Invalid mass
		Name	Formula	Annot. Source: Predicted Compositions	Annot. Source: mzCloud Search	Annot. Source: MassList Search	FISh Coverage	Annot. DeltaMass [Da]	Annotation MW	Calc. MW	m/z	RT [min]	# mzCloud Results	mzCloud Best Match	Mass List Match: Arita Lab 6549 Flavonoid Structure Database	Mass List Match: Natural Products Atlas 2020_06	MS2	Reference Ion	Area: CD139_SNS.raw (F1210)
		4-Hydroxybenzaldehyde	C7 H6 O2	No results	Invalid mass	No results	27.78	-0.00145	122.037	122.035	121.028	13.672	2	99.9	No matches found	No matches found	DDA for preferred ion	[M-H]-1	2.78229e+09
		4-Hydroxybenzaldehyde	C7 H6 O2	No results	Invalid mass	No results		-0.00162	122.037	122.035	121.028	11.096	2	99.7	No matches found	No matches found	DDA for preferred ion	[M-H]-1	6.97244e+08
		4-Hydroxybenzaldehyde	C7 H6 O2	No results	Invalid mass	No results		-0.00145	122.037	122.035	121.028	12	2	99	No matches found	No matches found	DDA for preferred ion	[M-H]-1	5.5901e+08
		4-Hydroxybenzaldehyde	C7 H6 O2	No results	Invalid mass	No results		-0.00162	122.037	122.035	121.028	15.268	2	99.2	No matches found	No matches found	DDA for preferred ion	[M-H]-1	4.15611e+08
		Benzoic acid	C7 H6 O2	No results	Invalid mass	No results		-0.00147	122.037	122.035	121.028	8.537	2	95.6	No matches found	No matches found	DDA for preferred ion	[M-H]-1	3.56721e+08
		4-Hydroxybenzaldehyde	C7 H6 O2	No results	Invalid mass	No results		-0.00175	122.037	122.035	121.028	12.734	2	98.8	No matches found	No matches found	DDA for preferred ion	[M-H]-1	2.73626e+08
		FALSE	#mol format Mass Frontier 5/10/2024 11:04:34 AM 2D 9 9 0 0 0 0 0 0 0 0 1 V2000 5.2414 -6.4828 0.0000 C 0 0 0 0 0 0 0 0 0 0 0 0 4.5862 -6.1034 0.0000 C 0 0 0 0 0 0 0 0 0 0 0 0 4.5862 -5.3448 0.0000 C 0 0 0 0 0 0 0 0 0 0 0 0 5.2414 -4.9655 0.0000 C 0 0 0 0 0 0 0 0 0 0 0 0 5.8966 -5.3448 0.0000 C 0 0 0 0 0 0 0 0 0 0 0 0 5.8966 -6.1034 0.0000 C 0 0 0 0 0 0 0 0 0 0 0 0 6.5517 -6.4828 0.0000 C 0 0 0 0 …	4-Hydroxybenzaldehyde	C7 H6 O2	122.037	99.9	Reference-234	C00633	Endogenous Metabolites	-0.00144952	-11.8778	99.8919	9.9946	Invalid mass
		Name	Formula	Annot. Source: Predicted Compositions	Annot. Source: mzCloud Search	Annot. Source: MassList Search	FISh Coverage	Annot. DeltaMass [Da]	Annotation MW	Calc. MW	m/z	RT [min]	# mzCloud Results	mzCloud Best Match	Mass List Match: Arita Lab 6549 Flavonoid Structure Database	Mass List Match: Natural Products Atlas 2020_06	MS2	Reference Ion	Area: CD139_SNS.raw (F1210)
		4-Hydroxybenzaldehyde	C7 H6 O2	No results	Invalid mass	No results	27.78	-0.00145	122.037	122.035	121.028	13.672	2	99.9	No matches found	No matches found	DDA for preferred ion	[M-H]-1	2.78229e+09
		4-Hydroxybenzaldehyde	C7 H6 O2	No results	Invalid mass	No results		-0.00162	122.037	122.035	121.028	11.096	2	99.7	No matches found	No matches found	DDA for preferred ion	[M-H]-1	6.97244e+08
		4-Hydroxybenzaldehyde	C7 H6 O2	No results	Invalid mass	No results		-0.00145	122.037	122.035	121.028	12	2	99	No matches found	No matches found	DDA for preferred ion	[M-H]-1	5.5901e+08
		4-Hydroxybenzaldehyde	C7 H6 O2	No results	Invalid mass	No results		-0.00162	122.037	122.035	121.028	15.268	2	99.2	No matches found	No matches found	DDA for preferred ion	[M-H]-1	4.15611e+08
		Benzoic acid	C7 H6 O2	No results	Invalid mass	No results		-0.00147	122.037	122.035	121.028	8.537	2	95.6	No matches found	No matches found	DDA for preferred ion	[M-H]-1	3.56721e+08
		4-Hydroxybenzaldehyde	C7 H6 O2	No results	Invalid mass	No results		-0.00175	122.037	122.035	121.028	12.734	2	98.8	No matches found	No matches found	DDA for preferred ion	[M-H]-1	2.73626e+08
Oleanolic acid	C30 H48 O3	Full match	Full match	Partial match	40	-0.00042	456.36	456.36	439.357	22.961	3	99.9	No matches found	Multiple matches found	DDA for preferred ion	[M+H-H2O]+1	8.16801e+08
	Tags	Checked	Structure	Name	Formula	Molecular Weight	Best Match	mzCloud ID	KEGG ID	Compound Class	DeltaMass [Da]	DeltaMass [ppm]	Match	Confidence	Compound Match
		FALSE	#mol format Mass Frontier 5/10/2024 11:04:42 AM 2D 33 37 0 0 0 0 0 0 0 0 1 V2000 2.0000 -3.1034 0.0000 C 0 0 0 0 0 0 0 0 0 0 0 0 2.6552 -3.4828 0.0000 C 0 0 0 0 0 0 0 0 0 0 0 0 2.6552 -4.2414 0.0000 C 0 0 0 0 0 0 0 0 0 0 0 0 2.0000 -4.6207 0.0000 C 0 0 0 0 0 0 0 0 0 0 0 0 1.3448 -4.2414 0.0000 C 0 0 0 0 0 0 0 0 0 0 0 0 1.3448 -3.4828 0.0000 C 0 0 0 0 0 0 0 0 0 0 0 0 3.3103 -4.6207 0.0000 C 0 0 0 …	Ursolic acid	C30 H48 O3	456.36	94	Reference-771	C08988	Endogenous Metabolites; Personal Care Products/Cosmetics	-0.000415248	-0.909913	93.9969	9.69984	Partial match
		Name	Formula	Annot. Source: Predicted Compositions	Annot. Source: mzCloud Search	Annot. Source: MassList Search	FISh Coverage	Annot. DeltaMass [Da]	Annotation MW	Calc. MW	m/z	RT [min]	# mzCloud Results	mzCloud Best Match	Mass List Match: Arita Lab 6549 Flavonoid Structure Database	Mass List Match: Natural Products Atlas 2020_06	MS2	Reference Ion	Area: CD139_SNS.raw (F1210)
		Oleanolic acid	C30 H48 O3	Full match	Full match	Partial match	40	-0.00042	456.36	456.36	439.357	22.961	3	99.9	No matches found	Multiple matches found	DDA for preferred ion	[M+H-H2O]+1	8.16801e+08
		Ursolic acid	C30 H48 O3	No match	Invalid mass	No match		18.0101	456.36	474.37	457.367	24.071	3	86.9	No matches found	Multiple matches found	DDA for other ion	[M+H-H2O]+1	1.42208e+08
		Ursolic acid	C30 H48 O3	No match	Invalid mass	No match		18.0107	456.36	474.371	457.368	23.714	3	84.8	No matches found	Multiple matches found	DDA for other ion	[M+H-H2O]+1	8.92387e+07
		FALSE	#mol format Mass Frontier 5/10/2024 11:04:42 AM 2D 33 37 0 0 0 0 0 0 0 0 1 V2000 5.1034 -4.3103 0.0000 C 0 0 0 0 0 0 0 0 0 0 0 0 5.1034 -3.5517 0.0000 C 0 0 0 0 0 0 0 0 0 0 0 0 5.7586 -3.9310 0.0000 C 0 0 0 0 0 0 0 0 0 0 0 0 6.4138 -3.5517 0.0000 C 0 0 0 0 0 0 0 0 0 0 0 0 6.4138 -2.7931 0.0000 C 0 0 0 0 0 0 0 0 0 0 0 0 7.0690 -2.4138 0.0000 C 0 0 0 0 0 0 0 0 0 0 0 0 7.0690 -1.6552 0.0000 C 0 0 0 …	3-Hydroxyurs-12-en-23-oic acid	C30 H48 O3	456.36	97.4	Reference-7663			-0.000415248	-0.909913	97.3815	9.86907	Partial match
		Name	Formula	Annot. Source: Predicted Compositions	Annot. Source: mzCloud Search	Annot. Source: MassList Search	FISh Coverage	Annot. DeltaMass [Da]	Annotation MW	Calc. MW	m/z	RT [min]	# mzCloud Results	mzCloud Best Match	Mass List Match: Arita Lab 6549 Flavonoid Structure Database	Mass List Match: Natural Products Atlas 2020_06	MS2	Reference Ion	Area: CD139_SNS.raw (F1210)
		Oleanolic acid	C30 H48 O3	Full match	Full match	Partial match	40	-0.00042	456.36	456.36	439.357	22.961	3	99.9	No matches found	Multiple matches found	DDA for preferred ion	[M+H-H2O]+1	8.16801e+08
		FALSE	#mol format Mass Frontier 5/10/2024 11:04:41 AM 2D 33 37 0 0 0 0 0 0 0 0 1 V2000 2.0345 -5.5517 0.0000 C 0 0 0 0 0 0 0 0 0 0 0 0 2.4828 -4.9310 0.0000 C 0 0 0 0 0 0 0 0 0 0 0 0 3.1379 -4.5517 0.0000 C 0 0 0 0 0 0 0 0 0 0 0 0 3.7931 -4.9310 0.0000 C 0 0 0 0 0 0 0 0 0 0 0 0 4.4483 -4.5517 0.0000 C 0 0 0 0 0 0 0 0 0 0 0 0 4.4483 -3.7931 0.0000 C 0 0 0 0 0 0 0 0 0 0 0 0 5.1034 -3.4138 0.0000 C 0 0 0 …	Oleanolic acid	C30 H48 O3	456.36	99.9	Reference-7408	C17148		-0.000415248	-0.909913	99.8887	9.99443	Full match
		Name	Formula	Annot. Source: Predicted Compositions	Annot. Source: mzCloud Search	Annot. Source: MassList Search	FISh Coverage	Annot. DeltaMass [Da]	Annotation MW	Calc. MW	m/z	RT [min]	# mzCloud Results	mzCloud Best Match	Mass List Match: Arita Lab 6549 Flavonoid Structure Database	Mass List Match: Natural Products Atlas 2020_06	MS2	Reference Ion	Area: CD139_SNS.raw (F1210)
		Oleanolic acid	C30 H48 O3	Full match	Full match	Partial match	40	-0.00042	456.36	456.36	439.357	22.961	3	99.9	No matches found	Multiple matches found	DDA for preferred ion	[M+H-H2O]+1	8.16801e+08
		Ursolic acid	C30 H48 O3	No match	Invalid mass	No match		18.0101	456.36	474.37	457.367	24.071	3	86.9	No matches found	Multiple matches found	DDA for other ion	[M+H-H2O]+1	1.42208e+08
		Ursolic acid	C30 H48 O3	No match	Invalid mass	No match		18.0107	456.36	474.371	457.368	23.714	3	84.8	No matches found	Multiple matches found	DDA for other ion	[M+H-H2O]+1	8.92387e+07
Adenosine 5'-monophosphate	C10 H14 N5 O7 P	Not the top hit	Full match	No results	63.64	-0.00018	347.063	347.063	348.07	3.331	2	99.9	No matches found	No matches found	DDA for preferred ion	[M+H]+1	6.38226e+08
	Tags	Checked	Structure	Name	Formula	Molecular Weight	Best Match	mzCloud ID	KEGG ID	Compound Class	DeltaMass [Da]	DeltaMass [ppm]	Match	Confidence	Compound Match
		FALSE	#mol format Mass Frontier 5/10/2024 11:05:12 AM 2D 23 25 0 0 0 0 0 0 0 0 1 V2000 4.4138 -0.2069 0.0000 N 0 0 0 0 0 0 0 0 0 0 0 0 4.4138 -0.9655 0.0000 C 0 0 0 0 0 0 0 0 0 0 0 0 5.0690 -1.3448 0.0000 N 0 0 0 0 0 0 0 0 0 0 0 0 5.0690 -2.1034 0.0000 C 0 0 0 0 0 0 0 0 0 0 0 0 4.4138 -2.4828 0.0000 N 0 0 0 0 0 0 0 0 0 0 0 0 3.7586 -2.1034 0.0000 C 0 0 0 0 0 0 0 0 0 0 0 0 3.7586 -1.3448 0.0000 C 0 0 0 …	3'-Adenosine monophosphate (3'-AMP)	C10 H14 N5 O7 P	347.063	98.3	Reference-194	C01367	Endogenous Metabolites	-0.000182197	-0.524969	97.9143	9.89571	Partial match
		Name	Formula	Annot. Source: Predicted Compositions	Annot. Source: mzCloud Search	Annot. Source: MassList Search	FISh Coverage	Annot. DeltaMass [Da]	Annotation MW	Calc. MW	m/z	RT [min]	# mzCloud Results	mzCloud Best Match	Mass List Match: Arita Lab 6549 Flavonoid Structure Database	Mass List Match: Natural Products Atlas 2020_06	MS2	Reference Ion	Area: CD139_SNS.raw (F1210)
		Adenosine 5'-monophosphate	C10 H14 N5 O7 P	Not the top hit	Full match	No results	63.64	-0.00018	347.063	347.063	348.07	3.331	2	99.9	No matches found	No matches found	DDA for preferred ion	[M+H]+1	6.38226e+08
		3'-Adenosine monophosphate (3'-AMP)	C10 H14 N5 O7 P	Not the top hit	Full match	No results		0.0001	347.063	347.063	348.071	5.347	2	98.3	No matches found	No matches found	DDA for preferred ion	[M+H]+1	3.96871e+08
		3'-Adenosine monophosphate (3'-AMP)	C10 H14 N5 O7 P	Full match	Full match	No results		0.0005	347.063	347.064	348.071	6.538	2	95.8	No matches found	No matches found	DDA for preferred ion	[M+H]+1	1.35508e+08
		FALSE	#mol format Mass Frontier 5/10/2024 11:05:12 AM 2D 23 25 0 0 0 0 0 0 0 0 1 V2000 3.2069 -3.8966 0.0000 O 0 0 0 0 0 0 0 0 0 0 0 0 5.7586 -4.0690 0.0000 N 0 0 0 0 0 0 0 0 0 0 0 0 5.3448 -5.6897 0.0000 C 0 0 0 0 0 0 0 0 0 0 0 0 5.7586 -5.0345 0.0000 C 0 0 0 0 0 0 0 0 0 0 0 0 4.8276 -4.6207 0.0000 O 0 0 0 0 0 0 0 0 0 0 0 0 4.2759 -5.6897 0.0000 C 0 0 0 0 0 0 0 0 0 0 0 0 4.2759 -6.3448 0.0000 O 0 0 0 …	Adenosine 5'-monophosphate	C10 H14 N5 O7 P	347.063	99.9	Reference-252	C00020	Endogenous Metabolites	-0.000182197	-0.524969	99.8708	9.99354	Full match
		Name	Formula	Annot. Source: Predicted Compositions	Annot. Source: mzCloud Search	Annot. Source: MassList Search	FISh Coverage	Annot. DeltaMass [Da]	Annotation MW	Calc. MW	m/z	RT [min]	# mzCloud Results	mzCloud Best Match	Mass List Match: Arita Lab 6549 Flavonoid Structure Database	Mass List Match: Natural Products Atlas 2020_06	MS2	Reference Ion	Area: CD139_SNS.raw (F1210)
		Adenosine 5'-monophosphate	C10 H14 N5 O7 P	Not the top hit	Full match	No results	63.64	-0.00018	347.063	347.063	348.07	3.331	2	99.9	No matches found	No matches found	DDA for preferred ion	[M+H]+1	6.38226e+08
		3'-Adenosine monophosphate (3'-AMP)	C10 H14 N5 O7 P	Not the top hit	Full match	No results		0.0001	347.063	347.063	348.071	5.347	2	98.3	No matches found	No matches found	DDA for preferred ion	[M+H]+1	3.96871e+08
		3'-Adenosine monophosphate (3'-AMP)	C10 H14 N5 O7 P	Full match	Full match	No results		0.0005	347.063	347.064	348.071	6.538	2	95.8	No matches found	No matches found	DDA for preferred ion	[M+H]+1	1.35508e+08
3-Hydroxy-2-methylpyridine	C6 H7 N O	Full match	Full match	Partial match	32.2	0.00042	109.053	109.053	110.06	2.511	5	99.9	No matches found	Single match found	DDA for preferred ion	[M+H]+1	9.28024e+08
	Tags	Checked	Structure	Name	Formula	Molecular Weight	Best Match	mzCloud ID	KEGG ID	Compound Class	DeltaMass [Da]	DeltaMass [ppm]	Match	Confidence	Compound Match
		FALSE	#mol format Mass Frontier 5/10/2024 11:04:41 AM 2D 8 8 0 0 0 0 0 0 0 0 1 V2000 5.2069 -5.3793 0.0000 C 0 0 0 0 0 0 0 0 0 0 0 0 4.5517 -5.0000 0.0000 C 0 0 0 0 0 0 0 0 0 0 0 0 4.5517 -4.2414 0.0000 C 0 0 0 0 0 0 0 0 0 0 0 0 5.2069 -3.8621 0.0000 N 0 0 0 0 0 0 0 0 0 0 0 0 5.8621 -4.2414 0.0000 C 0 0 0 0 0 0 0 0 0 0 0 0 5.8621 -5.0000 0.0000 C 0 0 0 0 0 0 0 0 0 0 0 0 6.5172 -5.3793 0.0000 C 0 0 0 0 …	Nicotinyl alcohol	C6 H7 N O	109.053	98.7	Reference-2593	D01789	Therapeutics/Prescription Drugs	0.000422469	3.87399	98.7046	9.93523	Partial match
		Name	Formula	Annot. Source: Predicted Compositions	Annot. Source: mzCloud Search	Annot. Source: MassList Search	FISh Coverage	Annot. DeltaMass [Da]	Annotation MW	Calc. MW	m/z	RT [min]	# mzCloud Results	mzCloud Best Match	Mass List Match: Arita Lab 6549 Flavonoid Structure Database	Mass List Match: Natural Products Atlas 2020_06	MS2	Reference Ion	Area: CD139_SNS.raw (F1210)
		3-Hydroxy-2-methylpyridine	C6 H7 N O	Full match	Full match	Partial match	32.2	0.00042	109.053	109.053	110.06	2.511	5	99.9	No matches found	Single match found	DDA for preferred ion	[M+H]+1	9.28024e+08
		3-Hydroxy-2-methylpyridine	C6 H7 N O	Full match	Full match	Partial match		0.0004	109.053	109.053	110.06	11.08	5	91.6	No matches found	Single match found	DDA for preferred ion	[M+H]+1	6.5322e+08
		FALSE	#mol format Mass Frontier 5/10/2024 11:04:43 AM 2D 8 8 0 0 0 0 0 0 0 0 1 V2000 6.8966 -6.5517 0.0000 O 0 0 0 0 0 0 0 0 0 0 0 0 6.2414 -6.9310 0.0000 C 0 0 0 0 0 0 0 0 0 0 0 0 5.5862 -6.5517 0.0000 C 0 0 0 0 0 0 0 0 0 0 0 0 4.9310 -6.9310 0.0000 C 0 0 0 0 0 0 0 0 0 0 0 0 4.9310 -7.6897 0.0000 C 0 0 0 0 0 0 0 0 0 0 0 0 5.5862 -8.0690 0.0000 C 0 0 0 0 0 0 0 0 0 0 0 0 6.2414 -7.6897 0.0000 C 0 0 0 0 …	2-Aminophenol	C6 H7 N O	109.053	98.8	Reference-116	C01987	Industrial Chemicals	0.000422469	3.87399	98.8263	9.94131	Partial match
		Name	Formula	Annot. Source: Predicted Compositions	Annot. Source: mzCloud Search	Annot. Source: MassList Search	FISh Coverage	Annot. DeltaMass [Da]	Annotation MW	Calc. MW	m/z	RT [min]	# mzCloud Results	mzCloud Best Match	Mass List Match: Arita Lab 6549 Flavonoid Structure Database	Mass List Match: Natural Products Atlas 2020_06	MS2	Reference Ion	Area: CD139_SNS.raw (F1210)
		3-Hydroxy-2-methylpyridine	C6 H7 N O	Full match	Full match	Partial match	32.2	0.00042	109.053	109.053	110.06	2.511	5	99.9	No matches found	Single match found	DDA for preferred ion	[M+H]+1	9.28024e+08
		3-Hydroxy-2-methylpyridine	C6 H7 N O	Full match	Full match	Partial match		0.0004	109.053	109.053	110.06	11.08	5	91.6	No matches found	Single match found	DDA for preferred ion	[M+H]+1	6.5322e+08
		FALSE	#mol format Mass Frontier 5/10/2024 11:04:43 AM 2D 8 8 0 0 0 0 0 0 0 0 1 V2000 4.3793 -5.1724 0.0000 C 0 0 0 0 0 0 0 0 0 0 0 0 3.7241 -5.5517 0.0000 C 0 0 0 0 0 0 0 0 0 0 0 0 3.7241 -6.3103 0.0000 C 0 0 0 0 0 0 0 0 0 0 0 0 4.3793 -6.6897 0.0000 C 0 0 0 0 0 0 0 0 0 0 0 0 5.0345 -6.3103 0.0000 C 0 0 0 0 0 0 0 0 0 0 0 0 5.0345 -5.5517 0.0000 C 0 0 0 0 0 0 0 0 0 0 0 0 5.6897 -5.1724 0.0000 O 0 0 0 0 …	3-Aminophenol	C6 H7 N O	109.053	99.1	Reference-191	C05058	Industrial Chemicals	0.000422469	3.87399	99.1064	9.95532	Partial match
		Name	Formula	Annot. Source: Predicted Compositions	Annot. Source: mzCloud Search	Annot. Source: MassList Search	FISh Coverage	Annot. DeltaMass [Da]	Annotation MW	Calc. MW	m/z	RT [min]	# mzCloud Results	mzCloud Best Match	Mass List Match: Arita Lab 6549 Flavonoid Structure Database	Mass List Match: Natural Products Atlas 2020_06	MS2	Reference Ion	Area: CD139_SNS.raw (F1210)
		3-Hydroxy-2-methylpyridine	C6 H7 N O	Full match	Full match	Partial match	32.2	0.00042	109.053	109.053	110.06	2.511	5	99.9	No matches found	Single match found	DDA for preferred ion	[M+H]+1	9.28024e+08
		3-Hydroxy-2-methylpyridine	C6 H7 N O	Full match	Full match	Partial match		0.0004	109.053	109.053	110.06	11.08	5	91.6	No matches found	Single match found	DDA for preferred ion	[M+H]+1	6.5322e+08
		FALSE	#mol format Mass Frontier 5/10/2024 11:04:42 AM 2D 8 8 0 0 0 0 0 0 0 0 1 V2000 6.3793 -5.3448 0.0000 C 0 0 0 0 0 0 0 0 0 0 0 0 5.7241 -5.7241 0.0000 C 0 0 0 0 0 0 0 0 0 0 0 0 5.7241 -6.4828 0.0000 C 0 0 0 0 0 0 0 0 0 0 0 0 6.3793 -6.8621 0.0000 C 0 0 0 0 0 0 0 0 0 0 0 0 7.0345 -6.4828 0.0000 C 0 0 0 0 0 0 0 0 0 0 0 0 7.0345 -5.7241 0.0000 C 0 0 0 0 0 0 0 0 0 0 0 0 7.6897 -5.3448 0.0000 O 0 0 0 0 …	4-Aminophenol	C6 H7 N O	109.053	99.1	Reference-225	C02372	Industrial Chemicals	0.000422469	3.87399	99.13	9.9565	Partial match
		Name	Formula	Annot. Source: Predicted Compositions	Annot. Source: mzCloud Search	Annot. Source: MassList Search	FISh Coverage	Annot. DeltaMass [Da]	Annotation MW	Calc. MW	m/z	RT [min]	# mzCloud Results	mzCloud Best Match	Mass List Match: Arita Lab 6549 Flavonoid Structure Database	Mass List Match: Natural Products Atlas 2020_06	MS2	Reference Ion	Area: CD139_SNS.raw (F1210)
		3-Hydroxy-2-methylpyridine	C6 H7 N O	Full match	Full match	Partial match	32.2	0.00042	109.053	109.053	110.06	2.511	5	99.9	No matches found	Single match found	DDA for preferred ion	[M+H]+1	9.28024e+08
		3-Hydroxy-2-methylpyridine	C6 H7 N O	Full match	Full match	Partial match		0.0004	109.053	109.053	110.06	11.08	5	91.6	No matches found	Single match found	DDA for preferred ion	[M+H]+1	6.5322e+08
		FALSE	#mol format Mass Frontier 5/10/2024 11:04:41 AM 2D 8 8 0 0 0 0 0 0 0 0 1 V2000 8.5862 -10.0345 0.0000 N 0 0 0 0 0 0 0 0 0 0 0 0 9.2414 -10.4138 0.0000 C 0 0 0 0 0 0 0 0 0 0 0 0 9.2414 -11.1724 0.0000 C 0 0 0 0 0 0 0 0 0 0 0 0 8.5862 -11.5517 0.0000 C 0 0 0 0 0 0 0 0 0 0 0 0 7.9310 -11.1724 0.0000 C 0 0 0 0 0 0 0 0 0 0 0 0 7.9310 -10.4138 0.0000 C 0 0 0 0 0 0 0 0 0 0 0 0 9.8966 -10.0345 0.0000 C 0…	3-Hydroxy-2-methylpyridine	C6 H7 N O	109.053	99.9	Reference-1736			0.000422469	3.87399	99.8695	9.99348	Full match
		Name	Formula	Annot. Source: Predicted Compositions	Annot. Source: mzCloud Search	Annot. Source: MassList Search	FISh Coverage	Annot. DeltaMass [Da]	Annotation MW	Calc. MW	m/z	RT [min]	# mzCloud Results	mzCloud Best Match	Mass List Match: Arita Lab 6549 Flavonoid Structure Database	Mass List Match: Natural Products Atlas 2020_06	MS2	Reference Ion	Area: CD139_SNS.raw (F1210)
		3-Hydroxy-2-methylpyridine	C6 H7 N O	Full match	Full match	Partial match	32.2	0.00042	109.053	109.053	110.06	2.511	5	99.9	No matches found	Single match found	DDA for preferred ion	[M+H]+1	9.28024e+08
		3-Hydroxy-2-methylpyridine	C6 H7 N O	Full match	Full match	Partial match		0.0004	109.053	109.053	110.06	11.08	5	91.6	No matches found	Single match found	DDA for preferred ion	[M+H]+1	6.5322e+08
Ononin	C22 H22 O9	Full match	Full match	Not the top hit	40.91	-0.00066	430.126	430.126	431.133	14.578	2	99.9	Multiple matches found	Multiple matches found	DDA for preferred ion	[M+H]+1	1.32418e+10
	Tags	Checked	Structure	Name	Formula	Molecular Weight	Best Match	mzCloud ID	KEGG ID	Compound Class	DeltaMass [Da]	DeltaMass [ppm]	Match	Confidence	Compound Match
		FALSE	#mol format Mass Frontier 5/10/2024 11:03:08 AM 2D 29 31 0 0 0 0 0 0 0 0 1 V2000 3.3448 -6.4138 0.0000 C 0 0 0 0 0 0 0 0 0 0 0 0 4.0000 -6.0345 0.0000 O 0 0 0 0 0 0 0 0 0 0 0 0 4.0000 -5.2759 0.0000 C 0 0 0 0 0 0 0 0 0 0 0 0 3.3448 -4.8966 0.0000 C 0 0 0 0 0 0 0 0 0 0 0 0 2.6897 -5.2759 0.0000 C 0 0 0 0 0 0 0 0 0 0 0 0 2.0345 -4.8966 0.0000 C 0 0 0 0 0 0 0 0 0 0 0 0 2.0345 -4.1379 0.0000 C 0 0 0 …	NP-008132	C20 H24 O9	408.142	45.3	Autoprocessed-8100		Endogenous Metabolites; Natural Products/Medicines	21.9837	53862.8	45.2555	7.26277	Invalid mass
		Name	Formula	Annot. Source: Predicted Compositions	Annot. Source: mzCloud Search	Annot. Source: MassList Search	FISh Coverage	Annot. DeltaMass [Da]	Annotation MW	Calc. MW	m/z	RT [min]	# mzCloud Results	mzCloud Best Match	Mass List Match: Arita Lab 6549 Flavonoid Structure Database	Mass List Match: Natural Products Atlas 2020_06	MS2	Reference Ion	Area: CD139_SNS.raw (F1210)
		Ononin	C22 H22 O9	Full match	Full match	Not the top hit	40.91	-0.00066	430.126	430.126	431.133	14.578	2	99.9	Multiple matches found	Multiple matches found	DDA for preferred ion	[M+H]+1	1.32418e+10
		FALSE	#mol format Mass Frontier 5/10/2024 11:04:16 AM 2D 31 34 0 0 0 0 0 0 0 0 1 V2000 9.9310 -3.7931 0.0000 C 0 0 0 0 0 0 0 0 0 0 0 0 9.2759 -4.1724 0.0000 O 0 0 0 0 0 0 0 0 0 0 0 0 8.6207 -3.7931 0.0000 C 0 0 0 0 0 0 0 0 0 0 0 0 7.9655 -4.1724 0.0000 C 0 0 0 0 0 0 0 0 0 0 0 0 8.6207 -3.0345 0.0000 C 0 0 0 0 0 0 0 0 0 0 0 0 7.3103 -3.7931 0.0000 C 0 0 0 0 0 0 0 0 0 0 0 0 7.3103 -3.0345 0.0000 C 0 0 0 …	Ononin	C22 H22 O9	430.126	99.9	Reference-8200	C10509		-0.000663646	-1.54291	99.8685	9.99342	Full match
		Name	Formula	Annot. Source: Predicted Compositions	Annot. Source: mzCloud Search	Annot. Source: MassList Search	FISh Coverage	Annot. DeltaMass [Da]	Annotation MW	Calc. MW	m/z	RT [min]	# mzCloud Results	mzCloud Best Match	Mass List Match: Arita Lab 6549 Flavonoid Structure Database	Mass List Match: Natural Products Atlas 2020_06	MS2	Reference Ion	Area: CD139_SNS.raw (F1210)
		Ononin	C22 H22 O9	Full match	Full match	Not the top hit	40.91	-0.00066	430.126	430.126	431.133	14.578	2	99.9	Multiple matches found	Multiple matches found	DDA for preferred ion	[M+H]+1	1.32418e+10
Baicalin	C21 H18 O11	Full match	Full match	Not the top hit		-0.00064	446.085	446.084	447.092	15.729	3	99.8	Multiple matches found	No matches found	DDA for preferred ion	[M+H]+1	2.59836e+10
	Tags	Checked	Structure	Name	Formula	Molecular Weight	Best Match	mzCloud ID	KEGG ID	Compound Class	DeltaMass [Da]	DeltaMass [ppm]	Match	Confidence	Compound Match
		FALSE	#mol format Mass Frontier 5/10/2024 11:04:12 AM 2D 32 35 0 0 0 0 0 0 0 0 1 V2000 3.7931 -3.0000 0.0000 O 0 0 0 0 0 0 0 0 0 0 0 0 3.7931 -2.2414 0.0000 C 0 0 0 0 0 0 0 0 0 0 0 0 3.1379 -1.8621 0.0000 C 0 0 0 0 0 0 0 0 0 0 0 0 2.4828 -2.2414 0.0000 C 0 0 0 0 0 0 0 0 0 0 0 0 1.8276 -1.8621 0.0000 C 0 0 0 0 0 0 0 0 0 0 0 0 1.8276 -1.1034 0.0000 C 0 0 0 0 0 0 0 0 0 0 0 0 2.4828 -0.7241 0.0000 C 0 0 0 …	Genistein 4'-O-glucuronide	C21 H18 O11	446.085	98.4	Reference-8065			-0.000638173	-1.43061	98.233	9.91165	Partial match
		Name	Formula	Annot. Source: Predicted Compositions	Annot. Source: mzCloud Search	Annot. Source: MassList Search	FISh Coverage	Annot. DeltaMass [Da]	Annotation MW	Calc. MW	m/z	RT [min]	# mzCloud Results	mzCloud Best Match	Mass List Match: Arita Lab 6549 Flavonoid Structure Database	Mass List Match: Natural Products Atlas 2020_06	MS2	Reference Ion	Area: CD139_SNS.raw (F1210)
		Baicalin	C21 H18 O11	Full match	Full match	Not the top hit		-0.00064	446.085	446.084	447.092	15.729	3	99.8	Multiple matches found	No matches found	DDA for preferred ion	[M+H]+1	2.59836e+10
		FALSE	#mol format Mass Frontier 5/10/2024 11:04:12 AM 2D 32 35 0 0 0 0 0 0 0 0 1 V2000 2.6897 -3.8621 0.0000 O 0 0 0 0 0 0 0 0 0 0 0 0 2.6897 -3.1034 0.0000 C 0 0 0 0 0 0 0 0 0 0 0 0 1.8276 -3.1034 0.0000 C 0 0 0 0 0 0 0 0 0 0 0 0 1.2069 -2.6207 0.0000 C 0 0 0 0 0 0 0 0 0 0 0 0 1.8276 -2.2069 0.0000 C 0 0 0 0 0 0 0 0 0 0 0 0 2.6897 -2.2069 0.0000 O 0 0 0 0 0 0 0 0 0 0 0 0 3.3448 -2.6207 0.0000 C 0 0 0 …	Apigenin 7-O-glucuronide	C21 H18 O11	446.085	98.7	Reference-8094			-0.000638173	-1.43061	98.5276	9.92638	Partial match
		Name	Formula	Annot. Source: Predicted Compositions	Annot. Source: mzCloud Search	Annot. Source: MassList Search	FISh Coverage	Annot. DeltaMass [Da]	Annotation MW	Calc. MW	m/z	RT [min]	# mzCloud Results	mzCloud Best Match	Mass List Match: Arita Lab 6549 Flavonoid Structure Database	Mass List Match: Natural Products Atlas 2020_06	MS2	Reference Ion	Area: CD139_SNS.raw (F1210)
		Baicalin	C21 H18 O11	Full match	Full match	Not the top hit		-0.00064	446.085	446.084	447.092	15.729	3	99.8	Multiple matches found	No matches found	DDA for preferred ion	[M+H]+1	2.59836e+10
		FALSE	#mol format Mass Frontier 5/10/2024 11:04:14 AM 2D 32 35 0 0 0 0 0 0 0 0 1 V2000 2.6897 -3.6552 0.0000 O 0 0 0 0 0 0 0 0 0 0 0 0 2.6897 -2.8966 0.0000 C 0 0 0 0 0 0 0 0 0 0 0 0 3.3448 -2.4138 0.0000 C 0 0 0 0 0 0 0 0 0 0 0 0 1.8276 -2.8966 0.0000 C 0 0 0 0 0 0 0 0 0 0 0 0 3.3448 -1.6552 0.0000 O 0 0 0 0 0 0 0 0 0 0 0 0 2.6897 -2.0000 0.0000 O 0 0 0 0 0 0 0 0 0 0 0 0 4.0000 -2.0345 0.0000 C 0 0 0 …	Baicalin	C21 H18 O11	446.085	99.8	Reference-8202	C10025		-0.000638173	-1.43061	99.7991	9.98995	Full match
		Name	Formula	Annot. Source: Predicted Compositions	Annot. Source: mzCloud Search	Annot. Source: MassList Search	FISh Coverage	Annot. DeltaMass [Da]	Annotation MW	Calc. MW	m/z	RT [min]	# mzCloud Results	mzCloud Best Match	Mass List Match: Arita Lab 6549 Flavonoid Structure Database	Mass List Match: Natural Products Atlas 2020_06	MS2	Reference Ion	Area: CD139_SNS.raw (F1210)
		Baicalin	C21 H18 O11	Full match	Full match	Not the top hit		-0.00064	446.085	446.084	447.092	15.729	3	99.8	Multiple matches found	No matches found	DDA for preferred ion	[M+H]+1	2.59836e+10
Isoliquiritigenin	C15 H12 O4	Full match	Full match	Full match		-0.00057	256.074	256.073	257.08	13.009	9	99.8	Multiple matches found	Multiple matches found	DDA for preferred ion	[M+H]+1	1.87571e+10
	Tags	Checked	Structure	Name	Formula	Molecular Weight	Best Match	mzCloud ID	KEGG ID	Compound Class	DeltaMass [Da]	DeltaMass [ppm]	Match	Confidence	Compound Match
		FALSE	#mol format Mass Frontier 5/10/2024 11:03:07 AM 2D 19 21 0 0 0 0 0 0 0 0 1 V2000 1.1724 -0.7241 0.0000 O 0 0 0 0 0 0 0 0 0 0 0 0 1.8276 -1.1034 0.0000 C 0 0 0 0 0 0 0 0 0 0 0 0 2.4828 -0.7241 0.0000 C 0 0 0 0 0 0 0 0 0 0 0 0 1.8276 -1.8621 0.0000 C 0 0 0 0 0 0 0 0 0 0 0 0 3.1379 -1.1034 0.0000 C 0 0 0 0 0 0 0 0 0 0 0 0 3.1379 -1.8621 0.0000 C 0 0 0 0 0 0 0 0 0 0 0 0 2.4828 -2.2414 0.0000 C 0 0 0 …	(3R)-8-hydroxy-3-(4-hydroxyphenyl)-3,4-dihydro-1H-2-benzopyran-1-one	C15 H12 O4	256.074	40.1	Autoprocessed-2809		Endogenous Metabolites; Natural Products/Medicines	-0.000575029	-2.24556	39.0818	42.4369	Partial match
		Name	Formula	Annot. Source: Predicted Compositions	Annot. Source: mzCloud Search	Annot. Source: MassList Search	FISh Coverage	Annot. DeltaMass [Da]	Annotation MW	Calc. MW	m/z	RT [min]	# mzCloud Results	mzCloud Best Match	Mass List Match: Arita Lab 6549 Flavonoid Structure Database	Mass List Match: Natural Products Atlas 2020_06	MS2	Reference Ion	Area: CD139_SNS.raw (F1210)
		Isoliquiritigenin	C15 H12 O4	Full match	Full match	Full match		-0.00057	256.074	256.073	257.08	13.009	9	99.8	Multiple matches found	Multiple matches found	DDA for preferred ion	[M+H]+1	1.87571e+10
		FALSE	#mol format Mass Frontier 5/10/2024 11:03:06 AM 2D 20 22 0 0 0 0 0 0 0 0 1 V2000 5.6207 -0.5172 0.0000 C 0 0 0 0 0 0 0 0 0 0 0 0 4.9655 -0.8966 0.0000 O 0 0 0 0 0 0 0 0 0 0 0 0 4.9655 -1.6552 0.0000 C 0 0 0 0 0 0 0 0 0 0 0 0 5.6207 -2.0345 0.0000 C 0 0 0 0 0 0 0 0 0 0 0 0 4.3103 -2.0345 0.0000 C 0 0 0 0 0 0 0 0 0 0 0 0 5.6207 -2.7931 0.0000 C 0 0 0 0 0 0 0 0 0 0 0 0 6.2759 -3.1724 0.0000 O 0 0 0 …	(6R)-6-[(E)-2-(2H-1,3-benzodioxol-5-yl)ethenyl]-4-methoxy-5,6-dihydro-2H-pyran-2-one	C15 H14 O5	274.084	42.5	Autoprocessed-1815		Endogenous Metabolites; Natural Products/Medicines	-18.0111	-65713.9	40.947	59.4301	Invalid mass
		Name	Formula	Annot. Source: Predicted Compositions	Annot. Source: mzCloud Search	Annot. Source: MassList Search	FISh Coverage	Annot. DeltaMass [Da]	Annotation MW	Calc. MW	m/z	RT [min]	# mzCloud Results	mzCloud Best Match	Mass List Match: Arita Lab 6549 Flavonoid Structure Database	Mass List Match: Natural Products Atlas 2020_06	MS2	Reference Ion	Area: CD139_SNS.raw (F1210)
		Isoliquiritigenin	C15 H12 O4	Full match	Full match	Full match		-0.00057	256.074	256.073	257.08	13.009	9	99.8	Multiple matches found	Multiple matches found	DDA for preferred ion	[M+H]+1	1.87571e+10
		FALSE	#mol format Mass Frontier 5/10/2024 11:03:06 AM 2D 18 20 0 0 0 0 0 0 0 0 1 V2000 -3.2069 -0.4483 0.0000 C 0 0 0 0 0 0 0 0 0 0 0 0 -3.8276 -0.0690 0.0000 C 0 0 0 0 0 0 0 0 0 0 0 0 -3.8276 0.6897 0.0000 C 0 0 0 0 0 0 0 0 0 0 0 0 -3.2069 1.0690 0.0000 C 0 0 0 0 0 0 0 0 0 0 0 0 -2.5172 0.6897 0.0000 C 0 0 0 0 0 0 0 0 0 0 0 0 -2.5172 -0.0690 0.0000 C 0 0 0 0 0 0 0 0 0 0 0 0 -1.8621 -0.4483 0.0000 C 0 …	4-phenyl-6-(2-thienyl)-2,3,4,5-tetrahydropyridazin-3-one	C14 H12 N2 O S	256.067	55.1	Autoprocessed-7282			0.00595014	23.2366	51.5359	62.5264	Invalid mass
		Name	Formula	Annot. Source: Predicted Compositions	Annot. Source: mzCloud Search	Annot. Source: MassList Search	FISh Coverage	Annot. DeltaMass [Da]	Annotation MW	Calc. MW	m/z	RT [min]	# mzCloud Results	mzCloud Best Match	Mass List Match: Arita Lab 6549 Flavonoid Structure Database	Mass List Match: Natural Products Atlas 2020_06	MS2	Reference Ion	Area: CD139_SNS.raw (F1210)
		Isoliquiritigenin	C15 H12 O4	Full match	Full match	Full match		-0.00057	256.074	256.073	257.08	13.009	9	99.8	Multiple matches found	Multiple matches found	DDA for preferred ion	[M+H]+1	1.87571e+10
		FALSE	#mol format Mass Frontier 5/10/2024 11:03:08 AM 2D 25 27 0 0 0 0 0 0 0 0 1 V2000 3.2069 0.2414 0.0000 C 0 0 0 0 0 0 0 0 0 0 0 0 2.5517 0.6207 0.0000 C 0 0 0 0 0 0 0 0 0 0 0 0 1.8966 1.0000 0.0000 C 0 0 0 0 0 0 0 0 0 0 0 0 1.2414 0.6207 0.0000 C 0 0 0 0 0 0 0 0 0 0 0 0 0.5862 1.0000 0.0000 C 0 0 0 0 0 0 0 0 0 0 0 0 -0.1379 0.7931 0.0000 C 0 0 0 0 0 0 0 0 0 0 0 0 -0.5517 1.3793 0.0000 C 0 0 0 0 0 0…	3-[6-(tert-butyl)-1,1-dimethyl-2,3-dihydro-1H-inden-4-yl]-5-(trifluoromethyl)-4,5-dihydro-1H-pyrazol-5-ol	C19 H25 F3 N2 O	354.192	51.5	Autoprocessed-7098			-98.1189	-277022	51.4781	44.6916	Invalid mass
		Name	Formula	Annot. Source: Predicted Compositions	Annot. Source: mzCloud Search	Annot. Source: MassList Search	FISh Coverage	Annot. DeltaMass [Da]	Annotation MW	Calc. MW	m/z	RT [min]	# mzCloud Results	mzCloud Best Match	Mass List Match: Arita Lab 6549 Flavonoid Structure Database	Mass List Match: Natural Products Atlas 2020_06	MS2	Reference Ion	Area: CD139_SNS.raw (F1210)
		Isoliquiritigenin	C15 H12 O4	Full match	Full match	Full match		-0.00057	256.074	256.073	257.08	13.009	9	99.8	Multiple matches found	Multiple matches found	DDA for preferred ion	[M+H]+1	1.87571e+10
		FALSE	#mol format Mass Frontier 5/10/2024 11:03:07 AM 2D 19 20 0 0 0 0 0 0 0 0 1 V2000 5.1034 -2.6207 0.0000 C 0 0 0 0 0 0 0 0 0 0 0 0 5.1034 -1.8621 0.0000 C 0 0 0 0 0 0 0 0 0 0 0 0 4.4483 -1.4828 0.0000 C 0 0 0 0 0 0 0 0 0 0 0 0 3.7931 -1.8621 0.0000 C 0 0 0 0 0 0 0 0 0 0 0 0 3.7931 -2.6207 0.0000 C 0 0 0 0 0 0 0 0 0 0 0 0 4.4483 -3.0000 0.0000 C 0 0 0 0 0 0 0 0 0 0 0 0 4.4483 -3.7586 0.0000 C 0 0 0 …	(2E)-1-(2,4-dihydroxyphenyl)-3-(4-hydroxyphenyl)prop-2-en-1-one	C15 H12 O4	256.074	97.6	Autoprocessed-2273		Endogenous Metabolites; Natural Products/Medicines	-0.000575029	-2.24556	97.5632	96.3616	Full match
		Name	Formula	Annot. Source: Predicted Compositions	Annot. Source: mzCloud Search	Annot. Source: MassList Search	FISh Coverage	Annot. DeltaMass [Da]	Annotation MW	Calc. MW	m/z	RT [min]	# mzCloud Results	mzCloud Best Match	Mass List Match: Arita Lab 6549 Flavonoid Structure Database	Mass List Match: Natural Products Atlas 2020_06	MS2	Reference Ion	Area: CD139_SNS.raw (F1210)
		Isoliquiritigenin	C15 H12 O4	Full match	Full match	Full match		-0.00057	256.074	256.073	257.08	13.009	9	99.8	Multiple matches found	Multiple matches found	DDA for preferred ion	[M+H]+1	1.87571e+10
		FALSE	#mol format Mass Frontier 5/10/2024 11:03:08 AM 2D 19 21 0 0 0 0 0 0 0 0 1 V2000 -1.8621 3.2414 0.0000 O 0 0 0 0 0 0 0 0 0 0 0 0 -2.5172 2.8276 0.0000 C 0 0 0 0 0 0 0 0 0 0 0 0 -2.5172 2.0690 0.0000 C 0 0 0 0 0 0 0 0 0 0 0 0 -3.2069 3.2414 0.0000 C 0 0 0 0 0 0 0 0 0 0 0 0 -1.8621 1.7241 0.0000 C 0 0 0 0 0 0 0 0 0 0 0 0 -3.2069 1.7241 0.0000 C 0 0 0 0 0 0 0 0 0 0 0 0 -1.8621 0.9655 0.0000 C 0 0 0 …	3,5-di(2-furylmethylidene)tetrahydro-2H-pyran-4-one	C15 H12 O4	256.074	58.9	Autoprocessed-4854			-0.000575029	-2.24556	56.0325	63.8413	Partial match
		Name	Formula	Annot. Source: Predicted Compositions	Annot. Source: mzCloud Search	Annot. Source: MassList Search	FISh Coverage	Annot. DeltaMass [Da]	Annotation MW	Calc. MW	m/z	RT [min]	# mzCloud Results	mzCloud Best Match	Mass List Match: Arita Lab 6549 Flavonoid Structure Database	Mass List Match: Natural Products Atlas 2020_06	MS2	Reference Ion	Area: CD139_SNS.raw (F1210)
		Isoliquiritigenin	C15 H12 O4	Full match	Full match	Full match		-0.00057	256.074	256.073	257.08	13.009	9	99.8	Multiple matches found	Multiple matches found	DDA for preferred ion	[M+H]+1	1.87571e+10
		FALSE	#mol format Mass Frontier 5/10/2024 11:04:13 AM 2D 19 21 0 0 0 0 0 0 0 0 1 V2000 2.4828 -3.9310 0.0000 O 0 0 0 0 0 0 0 0 0 0 0 0 2.4828 -3.1724 0.0000 C 0 0 0 0 0 0 0 0 0 0 0 0 1.8276 -2.7931 0.0000 C 0 0 0 0 0 0 0 0 0 0 0 0 1.8276 -2.0345 0.0000 C 0 0 0 0 0 0 0 0 0 0 0 0 2.4828 -1.6552 0.0000 C 0 0 0 0 0 0 0 0 0 0 0 0 3.1379 -2.0345 0.0000 C 0 0 0 0 0 0 0 0 0 0 0 0 3.1379 -2.7931 0.0000 C 0 0 0 …	Pinocembrin	C15 H12 O4	256.074	47.7	Reference-7748	C09827		-0.000575029	-2.24556	44.5971	40.071	Partial match
		Name	Formula	Annot. Source: Predicted Compositions	Annot. Source: mzCloud Search	Annot. Source: MassList Search	FISh Coverage	Annot. DeltaMass [Da]	Annotation MW	Calc. MW	m/z	RT [min]	# mzCloud Results	mzCloud Best Match	Mass List Match: Arita Lab 6549 Flavonoid Structure Database	Mass List Match: Natural Products Atlas 2020_06	MS2	Reference Ion	Area: CD139_SNS.raw (F1210)
		Isoliquiritigenin	C15 H12 O4	Full match	Full match	Full match		-0.00057	256.074	256.073	257.08	13.009	9	99.8	Multiple matches found	Multiple matches found	DDA for preferred ion	[M+H]+1	1.87571e+10
		FALSE	#mol format Mass Frontier 5/10/2024 11:04:13 AM 2D 19 21 0 0 0 0 0 0 0 0 1 V2000 5.7586 -2.2414 0.0000 C 0 0 0 0 0 0 0 0 0 0 0 0 6.4138 -1.8621 0.0000 C 0 0 0 0 0 0 0 0 0 0 0 0 6.4138 -1.1034 0.0000 C 0 0 0 0 0 0 0 0 0 0 0 0 5.7586 -0.7241 0.0000 C 0 0 0 0 0 0 0 0 0 0 0 0 5.1034 -1.1034 0.0000 C 0 0 0 0 0 0 0 0 0 0 0 0 5.1034 -1.8621 0.0000 C 0 0 0 0 0 0 0 0 0 0 0 0 4.4483 -2.2414 0.0000 C 0 0 0 …	4',7-Dihydroxyflavanone	C15 H12 O4	256.074	99.5	Reference-7951			-0.000575029	-2.24556	99.0694	94.9455	Partial match
		Name	Formula	Annot. Source: Predicted Compositions	Annot. Source: mzCloud Search	Annot. Source: MassList Search	FISh Coverage	Annot. DeltaMass [Da]	Annotation MW	Calc. MW	m/z	RT [min]	# mzCloud Results	mzCloud Best Match	Mass List Match: Arita Lab 6549 Flavonoid Structure Database	Mass List Match: Natural Products Atlas 2020_06	MS2	Reference Ion	Area: CD139_SNS.raw (F1210)
		Isoliquiritigenin	C15 H12 O4	Full match	Full match	Full match		-0.00057	256.074	256.073	257.08	13.009	9	99.8	Multiple matches found	Multiple matches found	DDA for preferred ion	[M+H]+1	1.87571e+10
		FALSE	#mol format Mass Frontier 5/10/2024 11:04:12 AM 2D 19 20 0 0 0 0 0 0 0 0 1 V2000 5.1724 -5.3448 0.0000 C 0 0 0 0 0 0 0 0 0 0 0 0 5.8276 -5.7241 0.0000 C 0 0 0 0 0 0 0 0 0 0 0 0 5.8276 -6.4828 0.0000 C 0 0 0 0 0 0 0 0 0 0 0 0 5.1724 -6.8621 0.0000 C 0 0 0 0 0 0 0 0 0 0 0 0 4.5172 -6.4828 0.0000 C 0 0 0 0 0 0 0 0 0 0 0 0 4.5172 -5.7241 0.0000 C 0 0 0 0 0 0 0 0 0 0 0 0 5.1724 -4.5862 0.0000 O 0 0 0 …	Isoliquiritigenin	C15 H12 O4	256.074	99.8	Reference-5887	C08650	Endogenous Metabolites	-0.000575029	-2.24556	99.7631	100	Full match
		Name	Formula	Annot. Source: Predicted Compositions	Annot. Source: mzCloud Search	Annot. Source: MassList Search	FISh Coverage	Annot. DeltaMass [Da]	Annotation MW	Calc. MW	m/z	RT [min]	# mzCloud Results	mzCloud Best Match	Mass List Match: Arita Lab 6549 Flavonoid Structure Database	Mass List Match: Natural Products Atlas 2020_06	MS2	Reference Ion	Area: CD139_SNS.raw (F1210)
		Isoliquiritigenin	C15 H12 O4	Full match	Full match	Full match		-0.00057	256.074	256.073	257.08	13.009	9	99.8	Multiple matches found	Multiple matches found	DDA for preferred ion	[M+H]+1	1.87571e+10
Formononetin	C16 H12 O4	Full match	Full match	Not the top hit		-0.00053	268.074	268.073	269.08	14.578	9	99.8	Multiple matches found	No matches found	DDA for preferred ion	[M+H]+1	1.5397e+09
	Tags	Checked	Structure	Name	Formula	Molecular Weight	Best Match	mzCloud ID	KEGG ID	Compound Class	DeltaMass [Da]	DeltaMass [ppm]	Match	Confidence	Compound Match
		FALSE	#mol format Mass Frontier 5/10/2024 11:04:25 AM 2D 20 22 0 0 0 0 0 0 0 0 1 V2000 4.2069 -5.2759 0.0000 C 0 0 0 0 0 0 0 0 0 0 0 0 4.8621 -5.6552 0.0000 C 0 0 0 0 0 0 0 0 0 0 0 0 4.8621 -6.4138 0.0000 C 0 0 0 0 0 0 0 0 0 0 0 0 4.2069 -6.7931 0.0000 C 0 0 0 0 0 0 0 0 0 0 0 0 3.5517 -6.4138 0.0000 C 0 0 0 0 0 0 0 0 0 0 0 0 3.5517 -5.6552 0.0000 C 0 0 0 0 0 0 0 0 0 0 0 0 5.5172 -6.7931 0.0000 C 0 0 0 …	1,4-Dimethoxyanthraquinone	C16 H12 O4	268.074	72.1	Reference-5577			-0.000534118	-1.99243	72.0001	50.8058	Partial match
		Name	Formula	Annot. Source: Predicted Compositions	Annot. Source: mzCloud Search	Annot. Source: MassList Search	FISh Coverage	Annot. DeltaMass [Da]	Annotation MW	Calc. MW	m/z	RT [min]	# mzCloud Results	mzCloud Best Match	Mass List Match: Arita Lab 6549 Flavonoid Structure Database	Mass List Match: Natural Products Atlas 2020_06	MS2	Reference Ion	Area: CD139_SNS.raw (F1210)
		Formononetin	C16 H12 O4	Full match	Full match	Not the top hit		-0.00018	268.074	268.073	269.081	17.067	10	99.1	Multiple matches found	No matches found	DDA for preferred ion	[M+H]+1	2.62466e+09
		Formononetin	C16 H12 O4	Full match	Full match	Not the top hit		-0.00053	268.074	268.073	269.08	14.578	9	99.8	Multiple matches found	No matches found	DDA for preferred ion	[M+H]+1	1.5397e+09
		FALSE	#mol format Mass Frontier 5/10/2024 11:04:27 AM 2D 20 22 0 0 0 0 0 0 0 0 1 V2000 4.7586 -7.3103 0.0000 O 0 0 0 0 0 0 0 0 0 0 0 0 4.7586 -6.5517 0.0000 C 0 0 0 0 0 0 0 0 0 0 0 0 4.1034 -6.1724 0.0000 C 0 0 0 0 0 0 0 0 0 0 0 0 3.4483 -6.5517 0.0000 C 0 0 0 0 0 0 0 0 0 0 0 0 2.7931 -6.1724 0.0000 C 0 0 0 0 0 0 0 0 0 0 0 0 2.7931 -5.4138 0.0000 C 0 0 0 0 0 0 0 0 0 0 0 0 3.4483 -5.0345 0.0000 C 0 0 0 …	Formononetin	C16 H12 O4	268.074	99.8	Reference-426	C00858	Endogenous Metabolites	-0.000534118	-1.99243	99.75	98.9173	Full match
		Name	Formula	Annot. Source: Predicted Compositions	Annot. Source: mzCloud Search	Annot. Source: MassList Search	FISh Coverage	Annot. DeltaMass [Da]	Annotation MW	Calc. MW	m/z	RT [min]	# mzCloud Results	mzCloud Best Match	Mass List Match: Arita Lab 6549 Flavonoid Structure Database	Mass List Match: Natural Products Atlas 2020_06	MS2	Reference Ion	Area: CD139_SNS.raw (F1210)
		Formononetin	C16 H12 O4	Full match	Full match	Not the top hit		-0.00018	268.074	268.073	269.081	17.067	10	99.1	Multiple matches found	No matches found	DDA for preferred ion	[M+H]+1	2.62466e+09
		Formononetin	C16 H12 O4	Full match	Full match	Not the top hit		-0.00053	268.074	268.073	269.08	14.578	9	99.8	Multiple matches found	No matches found	DDA for preferred ion	[M+H]+1	1.5397e+09
		Formononetin	C16 H12 O4	Full match	Full match	Not the top hit		-0.00024	268.074	268.073	267.066	15.773	1	96.6	Multiple matches found	No matches found	DDA for preferred ion	[M-H]-1	3.53923e+08
		FALSE	#mol format Mass Frontier 5/10/2024 11:03:13 AM 2D 19 20 0 0 0 0 0 0 0 0 1 V2000 4.5862 -1.1379 0.0000 C 0 0 0 0 0 0 0 0 0 0 0 0 3.9310 -1.5172 0.0000 S 0 0 0 0 0 0 0 0 0 0 0 0 3.2759 -1.1379 0.0000 C 0 0 0 0 0 0 0 0 0 0 0 0 2.6207 -1.5172 0.0000 C 0 0 0 0 0 0 0 0 0 0 0 0 3.2759 -0.3793 0.0000 N 0 0 0 0 0 0 0 0 0 0 0 0 1.9655 -1.1379 0.0000 C 0 0 0 0 0 0 0 0 0 0 0 0 2.6207 -2.2759 0.0000 C 0 0 0 …	3-(methylthio)-2-(2-pyridyl)-3-(3-pyridylamino)acrylonitrile	C14 H12 N4 S	268.078	49.1	Autoprocessed-5116			-0.00524234	-19.5553	49.1288	40.8071	Invalid mass
		Name	Formula	Annot. Source: Predicted Compositions	Annot. Source: mzCloud Search	Annot. Source: MassList Search	FISh Coverage	Annot. DeltaMass [Da]	Annotation MW	Calc. MW	m/z	RT [min]	# mzCloud Results	mzCloud Best Match	Mass List Match: Arita Lab 6549 Flavonoid Structure Database	Mass List Match: Natural Products Atlas 2020_06	MS2	Reference Ion	Area: CD139_SNS.raw (F1210)
		Formononetin	C16 H12 O4	Full match	Full match	Not the top hit		-0.00018	268.074	268.073	269.081	17.067	10	99.1	Multiple matches found	No matches found	DDA for preferred ion	[M+H]+1	2.62466e+09
		Formononetin	C16 H12 O4	Full match	Full match	Not the top hit		-0.00053	268.074	268.073	269.08	14.578	9	99.8	Multiple matches found	No matches found	DDA for preferred ion	[M+H]+1	1.5397e+09
		FALSE	#mol format Mass Frontier 5/10/2024 11:03:10 AM 2D 21 24 0 0 0 0 0 0 0 0 1 V2000 5.1034 -1.5172 0.0000 C 0 0 0 0 0 0 0 0 0 0 0 0 4.3793 -1.2759 0.0000 C 0 0 0 0 0 0 0 0 0 0 0 0 3.6207 -1.2759 0.0000 O 0 0 0 0 0 0 0 0 0 0 0 0 4.0000 -1.8966 0.0000 C 0 0 0 0 0 0 0 0 0 0 0 0 4.0000 -2.6552 0.0000 C 0 0 0 0 0 0 0 0 0 0 0 0 3.3448 -3.0345 0.0000 O 0 0 0 0 0 0 0 0 0 0 0 0 3.3448 -3.7931 0.0000 C 0 0 0 …	NP-002717	C16 H14 O5	286.084	67	Autoprocessed-6366		Endogenous Metabolites; Natural Products/Medicines	-18.0111	-62957.4	66.0632	47.3444	Invalid mass
		Name	Formula	Annot. Source: Predicted Compositions	Annot. Source: mzCloud Search	Annot. Source: MassList Search	FISh Coverage	Annot. DeltaMass [Da]	Annotation MW	Calc. MW	m/z	RT [min]	# mzCloud Results	mzCloud Best Match	Mass List Match: Arita Lab 6549 Flavonoid Structure Database	Mass List Match: Natural Products Atlas 2020_06	MS2	Reference Ion	Area: CD139_SNS.raw (F1210)
		Formononetin	C16 H12 O4	Full match	Full match	Not the top hit		-0.00018	268.074	268.073	269.081	17.067	10	99.1	Multiple matches found	No matches found	DDA for preferred ion	[M+H]+1	2.62466e+09
		(2E)-3-(3,4-dihydroxy-2-methoxyphenyl)-1-(4-hydroxyphenyl)prop-2-en-1-one	C16 H14 O5	Full match	Full match	Not the top hit		-0.00015	286.084	286.084	287.091	15.193	11	94.9	Multiple matches found	Multiple matches found	DDA for preferred ion	[M+H]+1	2.1112e+09
		Formononetin	C16 H12 O4	Full match	Full match	Not the top hit		-0.00053	268.074	268.073	269.08	14.578	9	99.8	Multiple matches found	No matches found	DDA for preferred ion	[M+H]+1	1.5397e+09
		(2E)-3-(3,4-dihydroxy-2-methoxyphenyl)-1-(4-hydroxyphenyl)prop-2-en-1-one	C16 H14 O5	Not the top hit	Full match	Not the top hit		-3e-05	286.084	286.084	287.091	17.092	8	71.6	Multiple matches found	Multiple matches found	DDA for preferred ion	[M+H]+1	5.43823e+08
		7-hydroxy-2-(4-hydroxyphenyl)-5-methoxy-3,4-dihydro-2H-1-benzopyran-4-one	C16 H14 O5	Full match	Full match	Not the top hit		0.00018	286.084	286.084	287.092	14.463	8	77.7	Multiple matches found	Multiple matches found	DDA for preferred ion	[M+H]+1	1.80157e+08
		FALSE	#mol format Mass Frontier 5/10/2024 11:03:13 AM 2D 21 23 0 0 0 0 0 0 0 0 1 V2000 1.1724 -3.9310 0.0000 C 0 0 0 0 0 0 0 0 0 0 0 0 1.1724 -3.1724 0.0000 O 0 0 0 0 0 0 0 0 0 0 0 0 1.8276 -2.7931 0.0000 C 0 0 0 0 0 0 0 0 0 0 0 0 1.8276 -2.0345 0.0000 C 0 0 0 0 0 0 0 0 0 0 0 0 2.4828 -3.1724 0.0000 C 0 0 0 0 0 0 0 0 0 0 0 0 1.1724 -1.6552 0.0000 O 0 0 0 0 0 0 0 0 0 0 0 0 2.4828 -1.6552 0.0000 C 0 0 0 …	(2R,3R)-3,7-dihydroxy-6-methoxy-2-phenyl-3,4-dihydro-2H-1-benzopyran-4-one	C16 H14 O5	286.084	71	Autoprocessed-2789		Endogenous Metabolites; Natural Products/Medicines	-18.0111	-62957.4	70.6592	48.9653	Invalid mass
		Name	Formula	Annot. Source: Predicted Compositions	Annot. Source: mzCloud Search	Annot. Source: MassList Search	FISh Coverage	Annot. DeltaMass [Da]	Annotation MW	Calc. MW	m/z	RT [min]	# mzCloud Results	mzCloud Best Match	Mass List Match: Arita Lab 6549 Flavonoid Structure Database	Mass List Match: Natural Products Atlas 2020_06	MS2	Reference Ion	Area: CD139_SNS.raw (F1210)
		Formononetin	C16 H12 O4	Full match	Full match	Not the top hit		-0.00018	268.074	268.073	269.081	17.067	10	99.1	Multiple matches found	No matches found	DDA for preferred ion	[M+H]+1	2.62466e+09
		(2E)-3-(3,4-dihydroxy-2-methoxyphenyl)-1-(4-hydroxyphenyl)prop-2-en-1-one	C16 H14 O5	Full match	Full match	Not the top hit		-0.00015	286.084	286.084	287.091	15.193	11	94.9	Multiple matches found	Multiple matches found	DDA for preferred ion	[M+H]+1	2.1112e+09
		Formononetin	C16 H12 O4	Full match	Full match	Not the top hit		-0.00053	268.074	268.073	269.08	14.578	9	99.8	Multiple matches found	No matches found	DDA for preferred ion	[M+H]+1	1.5397e+09
		(2E)-3-(3,4-dihydroxy-2-methoxyphenyl)-1-(4-hydroxyphenyl)prop-2-en-1-one	C16 H14 O5	Not the top hit	Full match	Not the top hit		-3e-05	286.084	286.084	287.091	17.092	8	71.6	Multiple matches found	Multiple matches found	DDA for preferred ion	[M+H]+1	5.43823e+08
		7-hydroxy-2-(4-hydroxyphenyl)-5-methoxy-3,4-dihydro-2H-1-benzopyran-4-one	C16 H14 O5	Full match	Full match	Not the top hit		0.00018	286.084	286.084	287.092	14.463	8	77.7	Multiple matches found	Multiple matches found	DDA for preferred ion	[M+H]+1	1.80157e+08
		FALSE	#mol format Mass Frontier 5/10/2024 11:03:12 AM 2D 17 17 0 0 0 0 0 0 0 0 1 V2000 2.6897 -1.1034 0.0000 H 0 0 0 0 0 0 0 0 0 0 0 0 2.6897 -1.8621 0.0000 C 0 0 0 0 0 0 0 0 0 0 0 0 2.6897 -2.6207 0.0000 C 0 0 0 0 0 0 0 0 0 0 0 0 2.0345 -1.4828 0.0000 O 0 0 0 0 0 0 0 0 0 0 0 0 3.3448 -1.4828 0.0000 C 0 0 0 0 0 0 0 0 0 0 0 0 3.3448 -0.7241 0.0000 O 0 0 0 0 0 0 0 0 0 0 0 0 4.0000 -1.8621 0.0000 C 0 0 0 …	(6S)-6-[(1S,2R)-1,2-dihydroxypentyl]-4-methoxy-5,6-dihydro-2H-pyran-2-one	C11 H18 O5	230.115	86.4	Autoprocessed-6632		Endogenous Metabolites; Natural Products/Medicines	37.9576	164950	85.6274	69.5096	Invalid mass
		Name	Formula	Annot. Source: Predicted Compositions	Annot. Source: mzCloud Search	Annot. Source: MassList Search	FISh Coverage	Annot. DeltaMass [Da]	Annotation MW	Calc. MW	m/z	RT [min]	# mzCloud Results	mzCloud Best Match	Mass List Match: Arita Lab 6549 Flavonoid Structure Database	Mass List Match: Natural Products Atlas 2020_06	MS2	Reference Ion	Area: CD139_SNS.raw (F1210)
		Formononetin	C16 H12 O4	Full match	Full match	Not the top hit		-0.00018	268.074	268.073	269.081	17.067	10	99.1	Multiple matches found	No matches found	DDA for preferred ion	[M+H]+1	2.62466e+09
		Formononetin	C16 H12 O4	Full match	Full match	Not the top hit		-0.00053	268.074	268.073	269.08	14.578	9	99.8	Multiple matches found	No matches found	DDA for preferred ion	[M+H]+1	1.5397e+09
		FALSE	#mol format Mass Frontier 5/10/2024 11:03:12 AM 2D 20 22 0 0 0 0 0 0 0 0 1 V2000 5.1034 -3.1724 0.0000 O 0 0 0 0 0 0 0 0 0 0 0 0 4.4483 -2.7931 0.0000 C 0 0 0 0 0 0 0 0 0 0 0 0 3.7931 -3.1724 0.0000 C 0 0 0 0 0 0 0 0 0 0 0 0 3.1379 -2.7931 0.0000 C 0 0 0 0 0 0 0 0 0 0 0 0 2.4828 -3.1724 0.0000 C 0 0 0 0 0 0 0 0 0 0 0 0 1.8276 -2.7931 0.0000 C 0 0 0 0 0 0 0 0 0 0 0 0 1.8276 -2.0345 0.0000 C 0 0 0 …	3-hydroxy-6-methoxy-2-phenyl-4H-chromen-4-one	C16 H12 O4	268.074	91.3	Autoprocessed-1847		Endogenous Metabolites; Natural Products/Medicines	-0.000534118	-1.99243	91.3098	77.4771	Partial match
		Name	Formula	Annot. Source: Predicted Compositions	Annot. Source: mzCloud Search	Annot. Source: MassList Search	FISh Coverage	Annot. DeltaMass [Da]	Annotation MW	Calc. MW	m/z	RT [min]	# mzCloud Results	mzCloud Best Match	Mass List Match: Arita Lab 6549 Flavonoid Structure Database	Mass List Match: Natural Products Atlas 2020_06	MS2	Reference Ion	Area: CD139_SNS.raw (F1210)
		Formononetin	C16 H12 O4	Full match	Full match	Not the top hit		-0.00018	268.074	268.073	269.081	17.067	10	99.1	Multiple matches found	No matches found	DDA for preferred ion	[M+H]+1	2.62466e+09
		Formononetin	C16 H12 O4	Full match	Full match	Not the top hit		-0.00053	268.074	268.073	269.08	14.578	9	99.8	Multiple matches found	No matches found	DDA for preferred ion	[M+H]+1	1.5397e+09
		FALSE	#mol format Mass Frontier 5/10/2024 11:03:11 AM 2D 18 20 0 0 0 0 0 0 0 0 1 V2000 0.5172 -1.4828 0.0000 C 0 0 0 0 0 0 0 0 0 0 0 0 1.2759 -1.4828 0.0000 C 0 0 0 0 0 0 0 0 0 0 0 0 1.2759 -2.2414 0.0000 C 0 0 0 0 0 0 0 0 0 0 0 0 1.2759 -0.7241 0.0000 O 0 0 0 0 0 0 0 0 0 0 0 0 2.0345 -1.4828 0.0000 C 0 0 0 0 0 0 0 0 0 0 0 0 2.4828 -2.1034 0.0000 C 0 0 0 0 0 0 0 0 0 0 0 0 2.4828 -0.8966 0.0000 O 0 0 0 …	(2S)-2-(2-hydroxypropan-2-yl)-2H,3H,7H-furo[3,2-g]chromen-7-one	C14 H14 O4	246.089	92.8	Autoprocessed-2878		Endogenous Metabolites; Natural Products/Medicines	21.9838	89332.7	92.8409	9.64205	Invalid mass
		Name	Formula	Annot. Source: Predicted Compositions	Annot. Source: mzCloud Search	Annot. Source: MassList Search	FISh Coverage	Annot. DeltaMass [Da]	Annotation MW	Calc. MW	m/z	RT [min]	# mzCloud Results	mzCloud Best Match	Mass List Match: Arita Lab 6549 Flavonoid Structure Database	Mass List Match: Natural Products Atlas 2020_06	MS2	Reference Ion	Area: CD139_SNS.raw (F1210)
		Formononetin	C16 H12 O4	Full match	Full match	Not the top hit		-0.00018	268.074	268.073	269.081	17.067	10	99.1	Multiple matches found	No matches found	DDA for preferred ion	[M+H]+1	2.62466e+09
		Formononetin	C16 H12 O4	Full match	Full match	Not the top hit		-0.00053	268.074	268.073	269.08	14.578	9	99.8	Multiple matches found	No matches found	DDA for preferred ion	[M+H]+1	1.5397e+09
		FALSE	#mol format Mass Frontier 5/10/2024 11:03:10 AM 2D 20 22 0 0 0 0 0 0 0 0 1 V2000 0.7241 -4.1379 0.0000 C 0 0 0 0 0 0 0 0 0 0 0 0 0.7241 -3.3793 0.0000 O 0 0 0 0 0 0 0 0 0 0 0 0 1.3793 -3.0000 0.0000 C 0 0 0 0 0 0 0 0 0 0 0 0 1.3793 -2.2414 0.0000 C 0 0 0 0 0 0 0 0 0 0 0 0 2.0345 -1.8621 0.0000 C 0 0 0 0 0 0 0 0 0 0 0 0 2.6897 -2.2414 0.0000 C 0 0 0 0 0 0 0 0 0 0 0 0 3.3448 -1.8621 0.0000 C 0 0 0 …	7-hydroxy-3-(4-methoxyphenyl)-4H-chromen-4-one	C16 H12 O4	268.074	99.7	Autoprocessed-2800		Endogenous Metabolites; Natural Products/Medicines	-0.000534118	-1.99243	99.6652	98.9173	Full match
		Name	Formula	Annot. Source: Predicted Compositions	Annot. Source: mzCloud Search	Annot. Source: MassList Search	FISh Coverage	Annot. DeltaMass [Da]	Annotation MW	Calc. MW	m/z	RT [min]	# mzCloud Results	mzCloud Best Match	Mass List Match: Arita Lab 6549 Flavonoid Structure Database	Mass List Match: Natural Products Atlas 2020_06	MS2	Reference Ion	Area: CD139_SNS.raw (F1210)
		Formononetin	C16 H12 O4	Full match	Full match	Not the top hit		-0.00018	268.074	268.073	269.081	17.067	10	99.1	Multiple matches found	No matches found	DDA for preferred ion	[M+H]+1	2.62466e+09
		Formononetin	C16 H12 O4	Full match	Full match	Not the top hit		-0.00053	268.074	268.073	269.08	14.578	9	99.8	Multiple matches found	No matches found	DDA for preferred ion	[M+H]+1	1.5397e+09
Wogonin	C16 H12 O5	Full match	Full match	Not the top hit		-0.00015	284.068	284.068	285.076	17.805	14	99.7	Multiple matches found	Multiple matches found	DDA for preferred ion	[M+H]+1	2.00966e+09
	Tags	Checked	Structure	Name	Formula	Molecular Weight	Best Match	mzCloud ID	KEGG ID	Compound Class	DeltaMass [Da]	DeltaMass [ppm]	Match	Confidence	Compound Match
		FALSE	#mol format Mass Frontier 5/10/2024 11:04:29 AM 2D 21 25 0 0 0 0 0 0 0 0 1 V2000 3.6552 -5.0345 0.0000 C 0 0 0 0 0 0 0 0 0 0 0 0 4.3103 -5.4138 0.0000 C 0 0 0 0 0 0 0 0 0 0 0 0 4.3103 -6.1724 0.0000 C 0 0 0 0 0 0 0 0 0 0 0 0 3.6552 -6.5517 0.0000 C 0 0 0 0 0 0 0 0 0 0 0 0 3.0000 -6.1724 0.0000 C 0 0 0 0 0 0 0 0 0 0 0 0 3.0000 -5.4138 0.0000 C 0 0 0 0 0 0 0 0 0 0 0 0 4.9655 -6.5517 0.0000 C 0 0 0 …	(+)-Maackiain	C16 H12 O5	284.068	55.6	Reference-3430	C16229	Endogenous Metabolites	-0.000151734	-0.534147	47.3006	40.5101	Partial match
		Name	Formula	Annot. Source: Predicted Compositions	Annot. Source: mzCloud Search	Annot. Source: MassList Search	FISh Coverage	Annot. DeltaMass [Da]	Annotation MW	Calc. MW	m/z	RT [min]	# mzCloud Results	mzCloud Best Match	Mass List Match: Arita Lab 6549 Flavonoid Structure Database	Mass List Match: Natural Products Atlas 2020_06	MS2	Reference Ion	Area: CD139_SNS.raw (F1210)
		Wogonin	C16 H12 O5	Full match	Full match	Not the top hit		-0.00015	284.068	284.068	285.076	17.805	14	99.7	Multiple matches found	Multiple matches found	DDA for preferred ion	[M+H]+1	2.00966e+09
		Wogonin	C16 H12 O5	Not the top hit	Full match	Not the top hit		-0.0001	284.068	284.068	285.076	18.916	14	90.8	Multiple matches found	Multiple matches found	DDA for preferred ion	[M+H]+1	1.07082e+09
		Wogonin	C16 H12 O5	Full match	Full match	Not the top hit		-0.00067	284.068	284.068	285.075	16.571	14	97.3	Multiple matches found	Multiple matches found	DDA for preferred ion	[M+H]+1	9.20085e+08
		FALSE	#mol format Mass Frontier 5/10/2024 11:04:29 AM 2D 21 25 0 0 0 0 0 0 0 0 1 V2000 3.6552 -5.0345 0.0000 C 0 0 0 0 0 0 0 0 0 0 0 0 4.3103 -5.4138 0.0000 C 0 0 0 0 0 0 0 0 0 0 0 0 4.3103 -6.1724 0.0000 C 0 0 0 0 0 0 0 0 0 0 0 0 3.6552 -6.5517 0.0000 C 0 0 0 0 0 0 0 0 0 0 0 0 3.0000 -6.1724 0.0000 C 0 0 0 0 0 0 0 0 0 0 0 0 3.0000 -5.4138 0.0000 C 0 0 0 0 0 0 0 0 0 0 0 0 4.9655 -6.5517 0.0000 C 0 0 0 …	(-)-Maackiain	C16 H12 O5	284.068	55.8	Reference-3431	C10502	Endogenous Metabolites	-0.000151734	-0.534147	47.3932	40.5252	Partial match
		Name	Formula	Annot. Source: Predicted Compositions	Annot. Source: mzCloud Search	Annot. Source: MassList Search	FISh Coverage	Annot. DeltaMass [Da]	Annotation MW	Calc. MW	m/z	RT [min]	# mzCloud Results	mzCloud Best Match	Mass List Match: Arita Lab 6549 Flavonoid Structure Database	Mass List Match: Natural Products Atlas 2020_06	MS2	Reference Ion	Area: CD139_SNS.raw (F1210)
		Wogonin	C16 H12 O5	Full match	Full match	Not the top hit		-0.00015	284.068	284.068	285.076	17.805	14	99.7	Multiple matches found	Multiple matches found	DDA for preferred ion	[M+H]+1	2.00966e+09
		Wogonin	C16 H12 O5	Not the top hit	Full match	Not the top hit		-0.0001	284.068	284.068	285.076	18.916	14	90.8	Multiple matches found	Multiple matches found	DDA for preferred ion	[M+H]+1	1.07082e+09
		Wogonin	C16 H12 O5	Full match	Full match	Not the top hit		-0.00067	284.068	284.068	285.075	16.571	14	97.3	Multiple matches found	Multiple matches found	DDA for preferred ion	[M+H]+1	9.20085e+08
		FALSE	#mol format Mass Frontier 5/10/2024 11:04:28 AM 2D 20 22 0 0 0 0 0 0 0 0 1 V2000 6.6552 -6.1724 0.0000 N 0 0 0 0 0 0 0 0 0 0 0 0 7.2069 -5.6552 0.0000 C 0 0 0 0 0 0 0 0 0 0 0 0 7.9310 -5.7931 0.0000 C 0 0 0 0 0 0 0 0 0 0 0 0 8.3103 -6.4483 0.0000 N 0 0 0 0 0 0 0 0 0 0 0 0 8.0345 -7.1724 0.0000 C 0 0 0 0 0 0 0 0 0 0 0 0 8.5862 -7.6897 0.0000 C 0 0 0 0 0 0 0 0 0 0 0 0 8.3793 -8.4138 0.0000 C 0 0 0 …	Diazepam	C16 H13 Cl N2 O	284.072	82.2	Reference-689	C06948	Therapeutics/Prescription Drugs; Drugs of Abuse/Illegal Drugs	-0.003319	-11.6837	70.3227	44.3865	Invalid mass
		Name	Formula	Annot. Source: Predicted Compositions	Annot. Source: mzCloud Search	Annot. Source: MassList Search	FISh Coverage	Annot. DeltaMass [Da]	Annotation MW	Calc. MW	m/z	RT [min]	# mzCloud Results	mzCloud Best Match	Mass List Match: Arita Lab 6549 Flavonoid Structure Database	Mass List Match: Natural Products Atlas 2020_06	MS2	Reference Ion	Area: CD139_SNS.raw (F1210)
		Wogonin	C16 H12 O5	Full match	Full match	Not the top hit		-0.00015	284.068	284.068	285.076	17.805	14	99.7	Multiple matches found	Multiple matches found	DDA for preferred ion	[M+H]+1	2.00966e+09
		Wogonin	C16 H12 O5	Not the top hit	Full match	Not the top hit		-0.0001	284.068	284.068	285.076	18.916	14	90.8	Multiple matches found	Multiple matches found	DDA for preferred ion	[M+H]+1	1.07082e+09
		Wogonin	C16 H12 O5	Full match	Full match	Not the top hit		-0.00067	284.068	284.068	285.075	16.571	14	97.3	Multiple matches found	Multiple matches found	DDA for preferred ion	[M+H]+1	9.20085e+08
		FALSE	#mol format Mass Frontier 5/10/2024 11:04:30 AM 2D 20 23 0 0 0 0 0 0 0 0 1 V2000 16.8276 -10.2759 0.0000 C 0 0 0 0 0 0 0 0 0 0 0 0 17.4138 -9.8276 0.0000 C 0 0 0 0 0 0 0 0 0 0 0 0 17.3103 -9.0690 0.0000 C 0 0 0 0 0 0 0 0 0 0 0 0 16.5862 -8.7931 0.0000 C 0 0 0 0 0 0 0 0 0 0 0 0 16.0000 -9.2759 0.0000 C 0 0 0 0 0 0 0 0 0 0 0 0 16.1034 -10.0000 0.0000 C 0 0 0 0 0 0 0 0 0 0 0 0 15.5172 -10.4828 0.000…	Mazindol	C16 H13 Cl N2 O	284.072	84.1	Reference-7308	D00367	Therapeutics/Prescription Drugs; Sports Doping Drugs	-0.003319	-11.6837	72.0144	8.60072	Invalid mass
		Name	Formula	Annot. Source: Predicted Compositions	Annot. Source: mzCloud Search	Annot. Source: MassList Search	FISh Coverage	Annot. DeltaMass [Da]	Annotation MW	Calc. MW	m/z	RT [min]	# mzCloud Results	mzCloud Best Match	Mass List Match: Arita Lab 6549 Flavonoid Structure Database	Mass List Match: Natural Products Atlas 2020_06	MS2	Reference Ion	Area: CD139_SNS.raw (F1210)
		Wogonin	C16 H12 O5	Full match	Full match	Not the top hit		-0.00015	284.068	284.068	285.076	17.805	14	99.7	Multiple matches found	Multiple matches found	DDA for preferred ion	[M+H]+1	2.00966e+09
		Wogonin	C16 H12 O5	Not the top hit	Full match	Not the top hit		-0.0001	284.068	284.068	285.076	18.916	14	90.8	Multiple matches found	Multiple matches found	DDA for preferred ion	[M+H]+1	1.07082e+09
		Wogonin	C16 H12 O5	Full match	Full match	Not the top hit		-0.00067	284.068	284.068	285.075	16.571	14	97.3	Multiple matches found	Multiple matches found	DDA for preferred ion	[M+H]+1	9.20085e+08
		FALSE	#mol format Mass Frontier 5/10/2024 11:04:30 AM 2D 21 23 0 0 0 0 0 0 0 0 1 V2000 10.4828 -5.8966 0.0000 O 0 0 0 0 0 0 0 0 0 0 0 0 10.4828 -5.1379 0.0000 C 0 0 0 0 0 0 0 0 0 0 0 0 9.8276 -4.7586 0.0000 C 0 0 0 0 0 0 0 0 0 0 0 0 9.1724 -5.1379 0.0000 C 0 0 0 0 0 0 0 0 0 0 0 0 8.5172 -4.7586 0.0000 C 0 0 0 0 0 0 0 0 0 0 0 0 8.5172 -4.0000 0.0000 C 0 0 0 0 0 0 0 0 0 0 0 0 9.1724 -3.6207 0.0000 C 0 0 …	Biochanin A	C16 H12 O5	284.068	92.1	Reference-6226	C00814	Endogenous Metabolites	-0.000151734	-0.534147	80.7137	50.4863	Partial match
		Name	Formula	Annot. Source: Predicted Compositions	Annot. Source: mzCloud Search	Annot. Source: MassList Search	FISh Coverage	Annot. DeltaMass [Da]	Annotation MW	Calc. MW	m/z	RT [min]	# mzCloud Results	mzCloud Best Match	Mass List Match: Arita Lab 6549 Flavonoid Structure Database	Mass List Match: Natural Products Atlas 2020_06	MS2	Reference Ion	Area: CD139_SNS.raw (F1210)
		Wogonin	C16 H12 O5	Full match	Full match	Not the top hit		-0.00015	284.068	284.068	285.076	17.805	14	99.7	Multiple matches found	Multiple matches found	DDA for preferred ion	[M+H]+1	2.00966e+09
		Wogonin	C16 H12 O5	Not the top hit	Full match	Not the top hit		-0.0001	284.068	284.068	285.076	18.916	14	90.8	Multiple matches found	Multiple matches found	DDA for preferred ion	[M+H]+1	1.07082e+09
		Wogonin	C16 H12 O5	Full match	Full match	Not the top hit		-0.00067	284.068	284.068	285.075	16.571	14	97.3	Multiple matches found	Multiple matches found	DDA for preferred ion	[M+H]+1	9.20085e+08
		FALSE	#mol format Mass Frontier 5/10/2024 11:04:29 AM 2D 21 23 0 0 0 0 0 0 0 0 1 V2000 3.7931 -3.0000 0.0000 O 0 0 0 0 0 0 0 0 0 0 0 0 3.7931 -2.2414 0.0000 C 0 0 0 0 0 0 0 0 0 0 0 0 3.1379 -1.8621 0.0000 C 0 0 0 0 0 0 0 0 0 0 0 0 2.4828 -2.2414 0.0000 C 0 0 0 0 0 0 0 0 0 0 0 0 1.8276 -1.8621 0.0000 C 0 0 0 0 0 0 0 0 0 0 0 0 1.8276 -1.1034 0.0000 C 0 0 0 0 0 0 0 0 0 0 0 0 2.4828 -0.7241 0.0000 C 0 0 0 …	5-O-Methylgenistein	C16 H12 O5	284.068	90.9	Reference-7765			-0.000151734	-0.534147	85.7506	53.443	Partial match
		Name	Formula	Annot. Source: Predicted Compositions	Annot. Source: mzCloud Search	Annot. Source: MassList Search	FISh Coverage	Annot. DeltaMass [Da]	Annotation MW	Calc. MW	m/z	RT [min]	# mzCloud Results	mzCloud Best Match	Mass List Match: Arita Lab 6549 Flavonoid Structure Database	Mass List Match: Natural Products Atlas 2020_06	MS2	Reference Ion	Area: CD139_SNS.raw (F1210)
		Wogonin	C16 H12 O5	Full match	Full match	Not the top hit		-0.00015	284.068	284.068	285.076	17.805	14	99.7	Multiple matches found	Multiple matches found	DDA for preferred ion	[M+H]+1	2.00966e+09
		Wogonin	C16 H12 O5	Not the top hit	Full match	Not the top hit		-0.0001	284.068	284.068	285.076	18.916	14	90.8	Multiple matches found	Multiple matches found	DDA for preferred ion	[M+H]+1	1.07082e+09
		Wogonin	C16 H12 O5	Full match	Full match	Not the top hit		-0.00067	284.068	284.068	285.075	16.571	14	97.3	Multiple matches found	Multiple matches found	DDA for preferred ion	[M+H]+1	9.20085e+08
		FALSE	#mol format Mass Frontier 5/10/2024 11:04:29 AM 2D 21 23 0 0 0 0 0 0 0 0 1 V2000 6.7586 -6.5862 0.0000 O 0 0 0 0 0 0 0 0 0 0 0 0 6.7586 -5.8276 0.0000 C 0 0 0 0 0 0 0 0 0 0 0 0 6.1034 -5.4483 0.0000 C 0 0 0 0 0 0 0 0 0 0 0 0 5.4483 -5.8276 0.0000 C 0 0 0 0 0 0 0 0 0 0 0 0 4.7931 -5.4483 0.0000 C 0 0 0 0 0 0 0 0 0 0 0 0 4.7931 -4.6897 0.0000 C 0 0 0 0 0 0 0 0 0 0 0 0 5.4483 -4.3103 0.0000 C 0 0 0 …	Glycitein	C16 H12 O5	284.068	94.9	Reference-428	C14536	Endogenous Metabolites	-0.000151734	-0.534147	90.4439	57.5226	Partial match
		Name	Formula	Annot. Source: Predicted Compositions	Annot. Source: mzCloud Search	Annot. Source: MassList Search	FISh Coverage	Annot. DeltaMass [Da]	Annotation MW	Calc. MW	m/z	RT [min]	# mzCloud Results	mzCloud Best Match	Mass List Match: Arita Lab 6549 Flavonoid Structure Database	Mass List Match: Natural Products Atlas 2020_06	MS2	Reference Ion	Area: CD139_SNS.raw (F1210)
		Wogonin	C16 H12 O5	Full match	Full match	Not the top hit		-0.00015	284.068	284.068	285.076	17.805	14	99.7	Multiple matches found	Multiple matches found	DDA for preferred ion	[M+H]+1	2.00966e+09
		Wogonin	C16 H12 O5	Not the top hit	Full match	Not the top hit		-0.0001	284.068	284.068	285.076	18.916	14	90.8	Multiple matches found	Multiple matches found	DDA for preferred ion	[M+H]+1	1.07082e+09
		Wogonin	C16 H12 O5	Full match	Full match	Not the top hit		-0.00067	284.068	284.068	285.075	16.571	14	97.3	Multiple matches found	Multiple matches found	DDA for preferred ion	[M+H]+1	9.20085e+08
		FALSE	#mol format Mass Frontier 5/10/2024 11:04:28 AM 2D 21 23 0 0 0 0 0 0 0 0 1 V2000 8.1724 -9.9310 0.0000 O 0 0 0 0 0 0 0 0 0 0 0 0 8.1724 -9.1724 0.0000 C 0 0 0 0 0 0 0 0 0 0 0 0 7.5172 -8.7931 0.0000 C 0 0 0 0 0 0 0 0 0 0 0 0 6.8621 -9.1724 0.0000 C 0 0 0 0 0 0 0 0 0 0 0 0 6.2069 -8.7931 0.0000 C 0 0 0 0 0 0 0 0 0 0 0 0 6.2069 -8.0345 0.0000 C 0 0 0 0 0 0 0 0 0 0 0 0 6.8621 -7.6552 0.0000 C 0 0 0 …	Wogonin	C16 H12 O5	284.068	99.7	Reference-5837	C10197	Endogenous Metabolites	-0.000151734	-0.534147	99.7117	9.98558	Full match
		Name	Formula	Annot. Source: Predicted Compositions	Annot. Source: mzCloud Search	Annot. Source: MassList Search	FISh Coverage	Annot. DeltaMass [Da]	Annotation MW	Calc. MW	m/z	RT [min]	# mzCloud Results	mzCloud Best Match	Mass List Match: Arita Lab 6549 Flavonoid Structure Database	Mass List Match: Natural Products Atlas 2020_06	MS2	Reference Ion	Area: CD139_SNS.raw (F1210)
		Wogonin	C16 H12 O5	Full match	Full match	Not the top hit		-0.00015	284.068	284.068	285.076	17.805	14	99.7	Multiple matches found	Multiple matches found	DDA for preferred ion	[M+H]+1	2.00966e+09
		Wogonin	C16 H12 O5	Not the top hit	Full match	Not the top hit		-0.0001	284.068	284.068	285.076	18.916	14	90.8	Multiple matches found	Multiple matches found	DDA for preferred ion	[M+H]+1	1.07082e+09
		Wogonin	C16 H12 O5	Full match	Full match	Not the top hit		-0.00067	284.068	284.068	285.075	16.571	14	97.3	Multiple matches found	Multiple matches found	DDA for preferred ion	[M+H]+1	9.20085e+08
		FALSE	#mol format Mass Frontier 5/10/2024 11:03:15 AM 2D 22 24 0 0 0 0 0 0 0 0 1 V2000 0.5172 -2.6207 0.0000 C 0 0 0 0 0 0 0 0 0 0 0 0 1.1724 -3.0000 0.0000 O 0 0 0 0 0 0 0 0 0 0 0 0 1.8276 -2.6207 0.0000 C 0 0 0 0 0 0 0 0 0 0 0 0 1.8276 -1.8621 0.0000 C 0 0 0 0 0 0 0 0 0 0 0 0 2.4828 -3.0000 0.0000 C 0 0 0 0 0 0 0 0 0 0 0 0 2.4828 -1.4828 0.0000 C 0 0 0 0 0 0 0 0 0 0 0 0 2.4828 -0.7241 0.0000 O 0 0 0 …	(2R,3R)-3,5-dihydroxy-2-(4-hydroxyphenyl)-7-methoxy-3,4-dihydro-2H-1-benzopyran-4-one	C16 H14 O6	302.079	72.5	Autoprocessed-2806		Endogenous Metabolites; Natural Products/Medicines	-18.0107	-59622.5	38.2318	39.0371	Invalid mass
		Name	Formula	Annot. Source: Predicted Compositions	Annot. Source: mzCloud Search	Annot. Source: MassList Search	FISh Coverage	Annot. DeltaMass [Da]	Annotation MW	Calc. MW	m/z	RT [min]	# mzCloud Results	mzCloud Best Match	Mass List Match: Arita Lab 6549 Flavonoid Structure Database	Mass List Match: Natural Products Atlas 2020_06	MS2	Reference Ion	Area: CD139_SNS.raw (F1210)
		Hesperetin	C16 H14 O6	Full match	Full match	Not the top hit		-0.0004	302.079	302.079	303.086	13.788	8	97.4	Multiple matches found	Multiple matches found	DDA for preferred ion	[M+H]+1	3.35333e+09
		Wogonin	C16 H12 O5	Full match	Full match	Not the top hit		-0.00015	284.068	284.068	285.076	17.805	14	99.7	Multiple matches found	Multiple matches found	DDA for preferred ion	[M+H]+1	2.00966e+09
		Wogonin	C16 H12 O5	Not the top hit	Full match	Not the top hit		-0.0001	284.068	284.068	285.076	18.916	14	90.8	Multiple matches found	Multiple matches found	DDA for preferred ion	[M+H]+1	1.07082e+09
		Wogonin	C16 H12 O5	Full match	Full match	Not the top hit		-0.00067	284.068	284.068	285.075	16.571	14	97.3	Multiple matches found	Multiple matches found	DDA for preferred ion	[M+H]+1	9.20085e+08
		3',5,7-Trihydroxy-4'-methoxyflavanone	C16 H14 O6	Full match	Full match	Not the top hit		-8e-05	302.079	302.079	303.086	15.961	9	98	Multiple matches found	Multiple matches found	DDA for preferred ion	[M+H]+1	4.34507e+08
		(2R,3R)-3,5-dihydroxy-2-(4-hydroxyphenyl)-7-methoxy-3,4-dihydro-2H-1-benzopyran-4-one	C16 H14 O6	Full match	Full match	Not the top hit		2e-05	302.079	302.079	303.086	13.391	9	72.5	Multiple matches found	Multiple matches found	DDA for preferred ion	[M+H]+1	3.23714e+08
		FALSE	#mol format Mass Frontier 5/10/2024 11:03:20 AM 2D 29 32 0 0 0 0 0 0 0 0 1 V2000 1.0345 -6.2759 0.0000 N 0 0 0 0 0 0 0 0 0 0 0 0 1.7586 -6.0690 0.0000 C 0 0 0 0 0 0 0 0 0 0 0 0 2.4138 -6.4483 0.0000 C 0 0 0 0 0 0 0 0 0 0 0 0 3.0690 -6.0690 0.0000 C 0 0 0 0 0 0 0 0 0 0 0 0 3.0690 -5.3103 0.0000 C 0 0 0 0 0 0 0 0 0 0 0 0 2.4138 -4.9310 0.0000 C 0 0 0 0 0 0 0 0 0 0 0 0 1.7586 -5.3103 0.0000 C 0 0 0 …	N,N-di(6-chloro-1,3-benzothiazol-2-yl)methanedisulfonamide	C15 H10 Cl2 N4 O4 S4	507.896	42.4	Autoprocessed-4400			-223.828	-440696	35.7685	38.637	Invalid mass
		Name	Formula	Annot. Source: Predicted Compositions	Annot. Source: mzCloud Search	Annot. Source: MassList Search	FISh Coverage	Annot. DeltaMass [Da]	Annotation MW	Calc. MW	m/z	RT [min]	# mzCloud Results	mzCloud Best Match	Mass List Match: Arita Lab 6549 Flavonoid Structure Database	Mass List Match: Natural Products Atlas 2020_06	MS2	Reference Ion	Area: CD139_SNS.raw (F1210)
		Wogonin	C16 H12 O5	Full match	Full match	Not the top hit		-0.00015	284.068	284.068	285.076	17.805	14	99.7	Multiple matches found	Multiple matches found	DDA for preferred ion	[M+H]+1	2.00966e+09
		Wogonin	C16 H12 O5	Not the top hit	Full match	Not the top hit		-0.0001	284.068	284.068	285.076	18.916	14	90.8	Multiple matches found	Multiple matches found	DDA for preferred ion	[M+H]+1	1.07082e+09
		Wogonin	C16 H12 O5	Full match	Full match	Not the top hit		-0.00067	284.068	284.068	285.075	16.571	14	97.3	Multiple matches found	Multiple matches found	DDA for preferred ion	[M+H]+1	9.20085e+08
		FALSE	#mol format Mass Frontier 5/10/2024 11:03:19 AM 2D 21 25 0 0 0 0 0 0 0 0 1 V2000 1.1724 -1.8621 0.0000 O 0 0 0 0 0 0 0 0 0 0 0 0 1.9310 -1.9310 0.0000 C 0 0 0 0 0 0 0 0 0 0 0 0 2.2414 -2.5862 0.0000 C 0 0 0 0 0 0 0 0 0 0 0 0 3.0000 -2.6552 0.0000 C 0 0 0 0 0 0 0 0 0 0 0 0 3.4483 -2.0345 0.0000 C 0 0 0 0 0 0 0 0 0 0 0 0 4.2069 -2.0690 0.0000 C 0 0 0 0 0 0 0 0 0 0 0 0 4.6552 -2.6897 0.0000 O 0 0 0 …	5,7,11,19-tetraoxapentacyclo[10.8.0.0Â?,Âaâ°.0â´,â¸.0ÂaÂl,Âaâ¸]icosa-2(10),3,8,13,15,17-hexaen-16-ol	C16 H12 O5	284.068	61.1	Autoprocessed-1776		Endogenous Metabolites; Natural Products/Medicines	-0.000151734	-0.534147	51.5912	41.207	Partial match
		Name	Formula	Annot. Source: Predicted Compositions	Annot. Source: mzCloud Search	Annot. Source: MassList Search	FISh Coverage	Annot. DeltaMass [Da]	Annotation MW	Calc. MW	m/z	RT [min]	# mzCloud Results	mzCloud Best Match	Mass List Match: Arita Lab 6549 Flavonoid Structure Database	Mass List Match: Natural Products Atlas 2020_06	MS2	Reference Ion	Area: CD139_SNS.raw (F1210)
		Wogonin	C16 H12 O5	Full match	Full match	Not the top hit		-0.00015	284.068	284.068	285.076	17.805	14	99.7	Multiple matches found	Multiple matches found	DDA for preferred ion	[M+H]+1	2.00966e+09
		Wogonin	C16 H12 O5	Not the top hit	Full match	Not the top hit		-0.0001	284.068	284.068	285.076	18.916	14	90.8	Multiple matches found	Multiple matches found	DDA for preferred ion	[M+H]+1	1.07082e+09
		Wogonin	C16 H12 O5	Full match	Full match	Not the top hit		-0.00067	284.068	284.068	285.075	16.571	14	97.3	Multiple matches found	Multiple matches found	DDA for preferred ion	[M+H]+1	9.20085e+08
		FALSE	#mol format Mass Frontier 5/10/2024 11:03:18 AM 2D 21 23 0 0 0 0 0 0 0 0 1 V2000 0.7241 -4.1379 0.0000 C 0 0 0 0 0 0 0 0 0 0 0 0 0.7241 -3.3793 0.0000 O 0 0 0 0 0 0 0 0 0 0 0 0 1.3793 -3.0000 0.0000 C 0 0 0 0 0 0 0 0 0 0 0 0 1.3793 -2.2414 0.0000 C 0 0 0 0 0 0 0 0 0 0 0 0 2.0345 -1.8621 0.0000 C 0 0 0 0 0 0 0 0 0 0 0 0 2.6897 -2.2414 0.0000 C 0 0 0 0 0 0 0 0 0 0 0 0 3.3448 -1.8621 0.0000 C 0 0 0 …	5,7-dihydroxy-3-(4-methoxyphenyl)-4H-chromen-4-one	C16 H12 O5	284.068	90.5	Autoprocessed-1810		Endogenous Metabolites; Natural Products/Medicines	-0.000151734	-0.534147	78.3878	49.1209	Partial match
		Name	Formula	Annot. Source: Predicted Compositions	Annot. Source: mzCloud Search	Annot. Source: MassList Search	FISh Coverage	Annot. DeltaMass [Da]	Annotation MW	Calc. MW	m/z	RT [min]	# mzCloud Results	mzCloud Best Match	Mass List Match: Arita Lab 6549 Flavonoid Structure Database	Mass List Match: Natural Products Atlas 2020_06	MS2	Reference Ion	Area: CD139_SNS.raw (F1210)
		Wogonin	C16 H12 O5	Full match	Full match	Not the top hit		-0.00015	284.068	284.068	285.076	17.805	14	99.7	Multiple matches found	Multiple matches found	DDA for preferred ion	[M+H]+1	2.00966e+09
		Wogonin	C16 H12 O5	Not the top hit	Full match	Not the top hit		-0.0001	284.068	284.068	285.076	18.916	14	90.8	Multiple matches found	Multiple matches found	DDA for preferred ion	[M+H]+1	1.07082e+09
		Wogonin	C16 H12 O5	Full match	Full match	Not the top hit		-0.00067	284.068	284.068	285.075	16.571	14	97.3	Multiple matches found	Multiple matches found	DDA for preferred ion	[M+H]+1	9.20085e+08
		FALSE	#mol format Mass Frontier 5/10/2024 11:03:18 AM 2D 21 23 0 0 0 0 0 0 0 0 1 V2000 0.5172 -4.0000 0.0000 C 0 0 0 0 0 0 0 0 0 0 0 0 0.9310 -3.3793 0.0000 O 0 0 0 0 0 0 0 0 0 0 0 0 1.6897 -3.3793 0.0000 C 0 0 0 0 0 0 0 0 0 0 0 0 2.0345 -4.0000 0.0000 C 0 0 0 0 0 0 0 0 0 0 0 0 2.7931 -4.0000 0.0000 C 0 0 0 0 0 0 0 0 0 0 0 0 3.2069 -3.3793 0.0000 C 0 0 0 0 0 0 0 0 0 0 0 0 2.7931 -2.7241 0.0000 C 0 0 0 …	(2Z)-6-hydroxy-2-[(4-hydroxy-3-methoxyphenyl)methylidene]-2,3-dihydro-1-benzofuran-3-one	C16 H12 O5	284.068	97.2	Autoprocessed-2292		Endogenous Metabolites; Natural Products/Medicines	-0.000151734	-0.534147	79.256	49.6305	Partial match
		Name	Formula	Annot. Source: Predicted Compositions	Annot. Source: mzCloud Search	Annot. Source: MassList Search	FISh Coverage	Annot. DeltaMass [Da]	Annotation MW	Calc. MW	m/z	RT [min]	# mzCloud Results	mzCloud Best Match	Mass List Match: Arita Lab 6549 Flavonoid Structure Database	Mass List Match: Natural Products Atlas 2020_06	MS2	Reference Ion	Area: CD139_SNS.raw (F1210)
		Wogonin	C16 H12 O5	Full match	Full match	Not the top hit		-0.00015	284.068	284.068	285.076	17.805	14	99.7	Multiple matches found	Multiple matches found	DDA for preferred ion	[M+H]+1	2.00966e+09
		Wogonin	C16 H12 O5	Not the top hit	Full match	Not the top hit		-0.0001	284.068	284.068	285.076	18.916	14	90.8	Multiple matches found	Multiple matches found	DDA for preferred ion	[M+H]+1	1.07082e+09
		Wogonin	C16 H12 O5	Full match	Full match	Not the top hit		-0.00067	284.068	284.068	285.075	16.571	14	97.3	Multiple matches found	Multiple matches found	DDA for preferred ion	[M+H]+1	9.20085e+08
		FALSE	#mol format Mass Frontier 5/10/2024 11:03:18 AM 2D 21 23 0 0 0 0 0 0 0 0 1 V2000 5.7586 -0.7241 0.0000 C 0 0 0 0 0 0 0 0 0 0 0 0 5.7586 -1.4828 0.0000 O 0 0 0 0 0 0 0 0 0 0 0 0 5.1034 -1.8621 0.0000 C 0 0 0 0 0 0 0 0 0 0 0 0 5.1034 -2.6207 0.0000 C 0 0 0 0 0 0 0 0 0 0 0 0 4.4483 -3.0000 0.0000 C 0 0 0 0 0 0 0 0 0 0 0 0 3.7931 -2.6207 0.0000 C 0 0 0 0 0 0 0 0 0 0 0 0 3.7931 -1.8621 0.0000 C 0 0 0 …	NP-005013	C16 H12 O5	284.068	98.2	Autoprocessed-8033		Endogenous Metabolites; Natural Products/Medicines	-0.000151734	-0.534147	98.2108	9.91054	Partial match
		Name	Formula	Annot. Source: Predicted Compositions	Annot. Source: mzCloud Search	Annot. Source: MassList Search	FISh Coverage	Annot. DeltaMass [Da]	Annotation MW	Calc. MW	m/z	RT [min]	# mzCloud Results	mzCloud Best Match	Mass List Match: Arita Lab 6549 Flavonoid Structure Database	Mass List Match: Natural Products Atlas 2020_06	MS2	Reference Ion	Area: CD139_SNS.raw (F1210)
		Wogonin	C16 H12 O5	Full match	Full match	Not the top hit		-0.00015	284.068	284.068	285.076	17.805	14	99.7	Multiple matches found	Multiple matches found	DDA for preferred ion	[M+H]+1	2.00966e+09
		Wogonin	C16 H12 O5	Not the top hit	Full match	Not the top hit		-0.0001	284.068	284.068	285.076	18.916	14	90.8	Multiple matches found	Multiple matches found	DDA for preferred ion	[M+H]+1	1.07082e+09
		Wogonin	C16 H12 O5	Full match	Full match	Not the top hit		-0.00067	284.068	284.068	285.075	16.571	14	97.3	Multiple matches found	Multiple matches found	DDA for preferred ion	[M+H]+1	9.20085e+08
Dihexyl nonanedioate	C21 H40 O4	No match	Invalid mass	No results		-93.0676	356.293	263.225	264.232	13.874	1	99.7	No matches found	No matches found	DDA for preferred ion	[M+H]+1	3.05798e+08
	Tags	Checked	Structure	Name	Formula	Molecular Weight	Best Match	mzCloud ID	KEGG ID	Compound Class	DeltaMass [Da]	DeltaMass [ppm]	Match	Confidence	Compound Match
		FALSE	#mol format Mass Frontier 5/10/2024 11:03:44 AM 2D 25 24 0 0 0 0 0 0 0 0 1 V2000 10.6897 6.9310 0.0000 C 0 0 0 0 0 0 0 0 0 0 0 0 11.3448 6.5517 0.0000 C 0 0 0 0 0 0 0 0 0 0 0 0 12.0000 6.9310 0.0000 C 0 0 0 0 0 0 0 0 0 0 0 0 12.6552 6.5517 0.0000 C 0 0 0 0 0 0 0 0 0 0 0 0 13.3103 6.9310 0.0000 C 0 0 0 0 0 0 0 0 0 0 0 0 13.9655 6.5517 0.0000 C 0 0 0 0 0 0 0 0 0 0 0 0 14.6207 6.9310 0.0000 O 0 0 0 …	Dihexyl nonanedioate	C21 H40 O4	356.293	99.7	Autoprocessed-4103		Extractables/Leachables	-93.0676	-261211	99.7054	9.98527	Invalid mass
		Name	Formula	Annot. Source: Predicted Compositions	Annot. Source: mzCloud Search	Annot. Source: MassList Search	FISh Coverage	Annot. DeltaMass [Da]	Annotation MW	Calc. MW	m/z	RT [min]	# mzCloud Results	mzCloud Best Match	Mass List Match: Arita Lab 6549 Flavonoid Structure Database	Mass List Match: Natural Products Atlas 2020_06	MS2	Reference Ion	Area: CD139_SNS.raw (F1210)
		Dihexyl nonanedioate	C21 H40 O4	No match	Invalid mass	No results		-93.0676	356.293	263.225	264.232	13.874	1	99.7	No matches found	No matches found	DDA for preferred ion	[M+H]+1	3.05798e+08
N-Methyltryptamine	C11 H14 N2	No match	Invalid mass	No results		-41.0265	174.116	133.089	175.123	8.068	1	99.7	No matches found	No matches found	DDA for other ion	[M+ACN+H]+1	8.20025e+08
	Tags	Checked	Structure	Name	Formula	Molecular Weight	Best Match	mzCloud ID	KEGG ID	Compound Class	DeltaMass [Da]	DeltaMass [ppm]	Match	Confidence	Compound Match
		FALSE	#mol format Mass Frontier 5/10/2024 11:04:30 AM 2D 13 14 0 0 0 0 0 0 0 0 1 V2000 5.8276 -5.6897 0.0000 C 0 0 0 0 0 0 0 0 0 0 0 0 5.1724 -6.0690 0.0000 C 0 0 0 0 0 0 0 0 0 0 0 0 5.1724 -6.8276 0.0000 C 0 0 0 0 0 0 0 0 0 0 0 0 5.8276 -7.2069 0.0000 C 0 0 0 0 0 0 0 0 0 0 0 0 6.4828 -6.8276 0.0000 C 0 0 0 0 0 0 0 0 0 0 0 0 6.4828 -6.0690 0.0000 C 0 0 0 0 0 0 0 0 0 0 0 0 7.2069 -5.8276 0.0000 N 0 0 0 …	N-Methyltryptamine	C11 H14 N2	174.116	99.7	Reference-524	C06213	Drugs of Abuse/Illegal Drugs; Endogenous Metabolites	-41.0265	-235628	99.697	9.98485	Invalid mass
		Name	Formula	Annot. Source: Predicted Compositions	Annot. Source: mzCloud Search	Annot. Source: MassList Search	FISh Coverage	Annot. DeltaMass [Da]	Annotation MW	Calc. MW	m/z	RT [min]	# mzCloud Results	mzCloud Best Match	Mass List Match: Arita Lab 6549 Flavonoid Structure Database	Mass List Match: Natural Products Atlas 2020_06	MS2	Reference Ion	Area: CD139_SNS.raw (F1210)
		N-Methyltryptamine	C11 H14 N2	Full match	Full match	No results		0.00021	174.116	174.116	175.123	7.567	1	47.7	No matches found	No matches found	DDA for preferred ion	[M+H]+1	1.35937e+09
		N-Methyltryptamine	C11 H14 N2	No match	Invalid mass	No results		-17.0264	174.116	157.089	175.123	8.231	1	97.3	No matches found	No matches found	DDA for other ion	[M+NH4]+1	8.3948e+08
		N-Methyltryptamine	C11 H14 N2	No match	Invalid mass	No results		-41.0265	174.116	133.089	175.123	8.068	1	99.7	No matches found	No matches found	DDA for other ion	[M+ACN+H]+1	8.20025e+08
Di(2-ethylhexyl) phthalate	C24 H38 O4	Full match	Full match	Not the top hit		-0.00072	390.277	390.276	391.284	24.091	9	99.7	No matches found	Multiple matches found	DDA for preferred ion	[M+H]+1	7.4556e+08
	Tags	Checked	Structure	Name	Formula	Molecular Weight	Best Match	mzCloud ID	KEGG ID	Compound Class	DeltaMass [Da]	DeltaMass [ppm]	Match	Confidence	Compound Match
		FALSE	#mol format Mass Frontier 5/10/2024 11:04:44 AM 2D 28 28 0 0 0 0 0 0 0 0 1 V2000 0.5172 -2.6207 0.0000 C 0 0 0 0 0 0 0 0 0 0 0 0 1.1724 -3.0000 0.0000 C 0 0 0 0 0 0 0 0 0 0 0 0 1.8276 -2.6207 0.0000 C 0 0 0 0 0 0 0 0 0 0 0 0 2.4828 -3.0000 0.0000 C 0 0 0 0 0 0 0 0 0 0 0 0 3.1379 -2.6207 0.0000 C 0 0 0 0 0 0 0 0 0 0 0 0 3.7931 -3.0000 0.0000 C 0 0 0 0 0 0 0 0 0 0 0 0 4.4483 -2.6207 0.0000 O 0 0 0 …	Bis(2-ethylhexyl) terephthalate	C24 H38 O4	390.277	54.4	Reference-7456		Extractables/Leachables	-0.000715391	-1.83303	54.4366	41.6692	Partial match
		Name	Formula	Annot. Source: Predicted Compositions	Annot. Source: mzCloud Search	Annot. Source: MassList Search	FISh Coverage	Annot. DeltaMass [Da]	Annotation MW	Calc. MW	m/z	RT [min]	# mzCloud Results	mzCloud Best Match	Mass List Match: Arita Lab 6549 Flavonoid Structure Database	Mass List Match: Natural Products Atlas 2020_06	MS2	Reference Ion	Area: CD139_SNS.raw (F1210)
		Di(2-ethylhexyl) phthalate	C24 H38 O4	Full match	Full match	Not the top hit		-0.00072	390.277	390.276	391.284	24.091	9	99.7	No matches found	Multiple matches found	DDA for preferred ion	[M+H]+1	7.4556e+08
		FALSE	#mol format Mass Frontier 5/10/2024 11:04:46 AM 2D 28 28 0 0 0 0 0 0 0 0 1 V2000 6.1379 -4.2414 0.0000 C 0 0 0 0 0 0 0 0 0 0 0 0 6.7931 -4.6207 0.0000 C 0 0 0 0 0 0 0 0 0 0 0 0 6.7931 -5.3793 0.0000 C 0 0 0 0 0 0 0 0 0 0 0 0 6.1379 -5.7586 0.0000 C 0 0 0 0 0 0 0 0 0 0 0 0 5.4828 -5.3793 0.0000 C 0 0 0 0 0 0 0 0 0 0 0 0 4.8276 -5.7586 0.0000 C 0 0 0 0 0 0 0 0 0 0 0 0 4.1724 -5.3793 0.0000 O 0 0 0 …	Bis(2-ethylhexyl) isophthalate	C24 H38 O4	390.277	90.2	Reference-2735		Extractables/Leachables	-0.000715391	-1.83303	90.1606	56.5111	Partial match
		Name	Formula	Annot. Source: Predicted Compositions	Annot. Source: mzCloud Search	Annot. Source: MassList Search	FISh Coverage	Annot. DeltaMass [Da]	Annotation MW	Calc. MW	m/z	RT [min]	# mzCloud Results	mzCloud Best Match	Mass List Match: Arita Lab 6549 Flavonoid Structure Database	Mass List Match: Natural Products Atlas 2020_06	MS2	Reference Ion	Area: CD139_SNS.raw (F1210)
		Di(2-ethylhexyl) phthalate	C24 H38 O4	Full match	Full match	Not the top hit		-0.00072	390.277	390.276	391.284	24.091	9	99.7	No matches found	Multiple matches found	DDA for preferred ion	[M+H]+1	7.4556e+08
		FALSE	#mol format Mass Frontier 5/10/2024 11:04:46 AM 2D 28 28 0 0 0 0 0 0 0 0 1 V2000 6.4138 -0.8966 0.0000 C 0 0 0 0 0 0 0 0 0 0 0 0 5.7586 -0.5172 0.0000 C 0 0 0 0 0 0 0 0 0 0 0 0 5.1034 -0.8966 0.0000 C 0 0 0 0 0 0 0 0 0 0 0 0 4.4483 -0.5172 0.0000 C 0 0 0 0 0 0 0 0 0 0 0 0 3.7931 -0.8966 0.0000 C 0 0 0 0 0 0 0 0 0 0 0 0 3.1379 -0.5172 0.0000 C 0 0 0 0 0 0 0 0 0 0 0 0 2.4828 -0.8966 0.0000 O 0 0 0 …	Decyl hexyl phthalate	C24 H38 O4	390.277	96.9	Reference-8758		Extractables/Leachables	-0.000715391	-1.83303	96.9395	9.84697	Partial match
		Name	Formula	Annot. Source: Predicted Compositions	Annot. Source: mzCloud Search	Annot. Source: MassList Search	FISh Coverage	Annot. DeltaMass [Da]	Annotation MW	Calc. MW	m/z	RT [min]	# mzCloud Results	mzCloud Best Match	Mass List Match: Arita Lab 6549 Flavonoid Structure Database	Mass List Match: Natural Products Atlas 2020_06	MS2	Reference Ion	Area: CD139_SNS.raw (F1210)
		Di(2-ethylhexyl) phthalate	C24 H38 O4	Full match	Full match	Not the top hit		-0.00072	390.277	390.276	391.284	24.091	9	99.7	No matches found	Multiple matches found	DDA for preferred ion	[M+H]+1	7.4556e+08
		FALSE	#mol format Mass Frontier 5/10/2024 11:04:45 AM 2D 28 28 0 0 0 0 0 0 0 0 1 V2000 6.5172 -7.2759 0.0000 C 0 0 0 0 0 0 0 0 0 0 0 0 5.8621 -7.6552 0.0000 C 0 0 0 0 0 0 0 0 0 0 0 0 5.8621 -8.4138 0.0000 C 0 0 0 0 0 0 0 0 0 0 0 0 6.5172 -8.7931 0.0000 C 0 0 0 0 0 0 0 0 0 0 0 0 7.1724 -8.4138 0.0000 C 0 0 0 0 0 0 0 0 0 0 0 0 7.1724 -7.6552 0.0000 C 0 0 0 0 0 0 0 0 0 0 0 0 7.8276 -7.2759 0.0000 C 0 0 0 …	Diisooctyl phthalate	C24 H38 O4	390.277	97	Reference-2656	C14577	Extractables/Leachables; Textile Chemicals/Auxiliary/Dyes; Industrial Chemicals	-0.000715391	-1.83303	96.9618	9.84809	Partial match
		Name	Formula	Annot. Source: Predicted Compositions	Annot. Source: mzCloud Search	Annot. Source: MassList Search	FISh Coverage	Annot. DeltaMass [Da]	Annotation MW	Calc. MW	m/z	RT [min]	# mzCloud Results	mzCloud Best Match	Mass List Match: Arita Lab 6549 Flavonoid Structure Database	Mass List Match: Natural Products Atlas 2020_06	MS2	Reference Ion	Area: CD139_SNS.raw (F1210)
		Di(2-ethylhexyl) phthalate	C24 H38 O4	Full match	Full match	Not the top hit		-0.00072	390.277	390.276	391.284	24.091	9	99.7	No matches found	Multiple matches found	DDA for preferred ion	[M+H]+1	7.4556e+08
		FALSE	#mol format Mass Frontier 5/10/2024 11:04:45 AM 2D 28 28 0 0 0 0 0 0 0 0 1 V2000 10.9655 -4.1379 0.0000 C 0 0 0 0 0 0 0 0 0 0 0 0 10.3103 -3.7586 0.0000 C 0 0 0 0 0 0 0 0 0 0 0 0 9.6552 -4.1379 0.0000 C 0 0 0 0 0 0 0 0 0 0 0 0 9.0000 -3.7586 0.0000 C 0 0 0 0 0 0 0 0 0 0 0 0 8.3103 -4.1379 0.0000 C 0 0 0 0 0 0 0 0 0 0 0 0 7.6552 -3.7586 0.0000 C 0 0 0 0 0 0 0 0 0 0 0 0 7.0000 -4.1379 0.0000 C 0 0 …	Dioctyl phthalate	C24 H38 O4	390.277	97	Reference-37	C14227	Extractables/Leachables; Textile Chemicals/Auxiliary/Dyes; Industrial Chemicals	-0.000715391	-1.83303	96.9618	9.84809	Partial match
		Name	Formula	Annot. Source: Predicted Compositions	Annot. Source: mzCloud Search	Annot. Source: MassList Search	FISh Coverage	Annot. DeltaMass [Da]	Annotation MW	Calc. MW	m/z	RT [min]	# mzCloud Results	mzCloud Best Match	Mass List Match: Arita Lab 6549 Flavonoid Structure Database	Mass List Match: Natural Products Atlas 2020_06	MS2	Reference Ion	Area: CD139_SNS.raw (F1210)
		Di(2-ethylhexyl) phthalate	C24 H38 O4	Full match	Full match	Not the top hit		-0.00072	390.277	390.276	391.284	24.091	9	99.7	No matches found	Multiple matches found	DDA for preferred ion	[M+H]+1	7.4556e+08
		FALSE	#mol format Mass Frontier 5/10/2024 11:04:44 AM 2D 28 28 0 0 0 0 0 0 0 0 1 V2000 15.8966 -4.9655 0.0000 C 0 0 0 0 0 0 0 0 0 0 0 0 15.2414 -4.5862 0.0000 C 0 0 0 0 0 0 0 0 0 0 0 0 14.5862 -4.9655 0.0000 C 0 0 0 0 0 0 0 0 0 0 0 0 13.9310 -4.5862 0.0000 C 0 0 0 0 0 0 0 0 0 0 0 0 13.2759 -4.9655 0.0000 C 0 0 0 0 0 0 0 0 0 0 0 0 12.6207 -4.5862 0.0000 C 0 0 0 0 0 0 0 0 0 0 0 0 11.9655 -4.9655 0.0000 O…	Bis(2-ethylhexyl) phthalate	C24 H38 O4	390.277	99.6	Reference-30		Industrial Chemicals	-0.000715391	-1.83303	99.6216	93.4357	Full match
		Name	Formula	Annot. Source: Predicted Compositions	Annot. Source: mzCloud Search	Annot. Source: MassList Search	FISh Coverage	Annot. DeltaMass [Da]	Annotation MW	Calc. MW	m/z	RT [min]	# mzCloud Results	mzCloud Best Match	Mass List Match: Arita Lab 6549 Flavonoid Structure Database	Mass List Match: Natural Products Atlas 2020_06	MS2	Reference Ion	Area: CD139_SNS.raw (F1210)
		Di(2-ethylhexyl) phthalate	C24 H38 O4	Full match	Full match	Not the top hit		-0.00072	390.277	390.276	391.284	24.091	9	99.7	No matches found	Multiple matches found	DDA for preferred ion	[M+H]+1	7.4556e+08
		FALSE	#mol format Mass Frontier 5/10/2024 11:03:28 AM 2D 28 28 0 0 0 0 0 0 0 0 1 V2000 -7.8276 0.9310 0.0000 C 0 0 0 0 0 0 0 0 0 0 0 0 -7.0690 1.0345 0.0000 C 0 0 0 0 0 0 0 0 0 0 0 0 -6.6207 0.4828 0.0000 C 0 0 0 0 0 0 0 0 0 0 0 0 -5.8621 0.6207 0.0000 C 0 0 0 0 0 0 0 0 0 0 0 0 -5.3793 0.0690 0.0000 C 0 0 0 0 0 0 0 0 0 0 0 0 -4.6207 0.2069 0.0000 C 0 0 0 0 0 0 0 0 0 0 0 0 -4.1034 -0.3793 0.0000 C 0 0 0…	Dioctyl phthalate	C24 H38 O4	390.277	97.5	Autoprocessed-3871		Extractables/Leachables; Personal Care Products/Cosmetics; Textile Chemicals/Auxiliary/Dyes; Industrial Chemicals	-0.000715391	-1.83303	97.4526	9.87263	Partial match
		Name	Formula	Annot. Source: Predicted Compositions	Annot. Source: mzCloud Search	Annot. Source: MassList Search	FISh Coverage	Annot. DeltaMass [Da]	Annotation MW	Calc. MW	m/z	RT [min]	# mzCloud Results	mzCloud Best Match	Mass List Match: Arita Lab 6549 Flavonoid Structure Database	Mass List Match: Natural Products Atlas 2020_06	MS2	Reference Ion	Area: CD139_SNS.raw (F1210)
		Di(2-ethylhexyl) phthalate	C24 H38 O4	Full match	Full match	Not the top hit		-0.00072	390.277	390.276	391.284	24.091	9	99.7	No matches found	Multiple matches found	DDA for preferred ion	[M+H]+1	7.4556e+08
		Dioctyl phthalate	C24 H38 O4	No match	Invalid mass	No results		-152.17	390.277	238.107	239.114	5.81	2	56.9	No matches found	No matches found	DDA for preferred ion	[M+H]+1	6.62502e+08
		FALSE	#mol format Mass Frontier 5/10/2024 11:03:28 AM 2D 28 28 0 0 0 0 0 0 0 0 1 V2000 -6.5517 3.0345 0.0000 C 0 0 0 0 0 0 0 0 0 0 0 0 -5.8621 3.4138 0.0000 C 0 0 0 0 0 0 0 0 0 0 0 0 -5.2414 3.0345 0.0000 C 0 0 0 0 0 0 0 0 0 0 0 0 -4.5862 3.4138 0.0000 C 0 0 0 0 0 0 0 0 0 0 0 0 -3.9310 3.0345 0.0000 C 0 0 0 0 0 0 0 0 0 0 0 0 -3.2759 3.4138 0.0000 C 0 0 0 0 0 0 0 0 0 0 0 0 -2.6207 3.0345 0.0000 O 0 0 0 …	Bis(2-ethylhexyl) terephthalate	C24 H38 O4	390.277	99.2	Autoprocessed-3031		Extractables/Leachables; Textile Chemicals/Auxiliary/Dyes; Industrial Chemicals	-0.000715391	-1.83303	99.1711	89.2665	Partial match
		Name	Formula	Annot. Source: Predicted Compositions	Annot. Source: mzCloud Search	Annot. Source: MassList Search	FISh Coverage	Annot. DeltaMass [Da]	Annotation MW	Calc. MW	m/z	RT [min]	# mzCloud Results	mzCloud Best Match	Mass List Match: Arita Lab 6549 Flavonoid Structure Database	Mass List Match: Natural Products Atlas 2020_06	MS2	Reference Ion	Area: CD139_SNS.raw (F1210)
		Di(2-ethylhexyl) phthalate	C24 H38 O4	Full match	Full match	Not the top hit		-0.00072	390.277	390.276	391.284	24.091	9	99.7	No matches found	Multiple matches found	DDA for preferred ion	[M+H]+1	7.4556e+08
		FALSE	#mol format Mass Frontier 5/10/2024 11:03:27 AM 2D 28 28 0 0 0 0 0 0 0 0 1 V2000 -6.5517 -1.5172 0.0000 C 0 0 0 0 0 0 0 0 0 0 0 0 -5.8621 -1.1379 0.0000 C 0 0 0 0 0 0 0 0 0 0 0 0 -5.2414 -1.5172 0.0000 C 0 0 0 0 0 0 0 0 0 0 0 0 -4.5862 -1.1379 0.0000 C 0 0 0 0 0 0 0 0 0 0 0 0 -3.9310 -1.5172 0.0000 C 0 0 0 0 0 0 0 0 0 0 0 0 -3.2759 -1.1379 0.0000 C 0 0 0 0 0 0 0 0 0 0 0 0 -2.6207 -1.5172 0.0000 O…	Di(2-ethylhexyl) phthalate	C24 H38 O4	390.277	99.7	Autoprocessed-3852		Extractables/Leachables; Personal Care Products/Cosmetics; Textile Chemicals/Auxiliary/Dyes; Industrial Chemicals	-0.000715391	-1.83303	99.6885	93.4357	Full match
		Name	Formula	Annot. Source: Predicted Compositions	Annot. Source: mzCloud Search	Annot. Source: MassList Search	FISh Coverage	Annot. DeltaMass [Da]	Annotation MW	Calc. MW	m/z	RT [min]	# mzCloud Results	mzCloud Best Match	Mass List Match: Arita Lab 6549 Flavonoid Structure Database	Mass List Match: Natural Products Atlas 2020_06	MS2	Reference Ion	Area: CD139_SNS.raw (F1210)
		Di(2-ethylhexyl) phthalate	C24 H38 O4	Full match	Full match	Not the top hit		-0.00072	390.277	390.276	391.284	24.091	9	99.7	No matches found	Multiple matches found	DDA for preferred ion	[M+H]+1	7.4556e+08
4-Hydroxybenzaldehyde	C7 H6 O2	No results	Invalid mass	No results		-0.00162	122.037	122.035	121.028	11.096	2	99.7	No matches found	No matches found	DDA for preferred ion	[M-H]-1	6.97244e+08
	Tags	Checked	Structure	Name	Formula	Molecular Weight	Best Match	mzCloud ID	KEGG ID	Compound Class	DeltaMass [Da]	DeltaMass [ppm]	Match	Confidence	Compound Match
		FALSE	#mol format Mass Frontier 5/10/2024 11:04:35 AM 2D 9 9 0 0 0 0 0 0 0 0 1 V2000 7.1034 -4.7931 0.0000 C 0 0 0 0 0 0 0 0 0 0 0 0 7.7586 -5.1724 0.0000 C 0 0 0 0 0 0 0 0 0 0 0 0 7.7586 -5.9310 0.0000 C 0 0 0 0 0 0 0 0 0 0 0 0 7.1034 -6.3103 0.0000 C 0 0 0 0 0 0 0 0 0 0 0 0 6.4483 -5.9310 0.0000 C 0 0 0 0 0 0 0 0 0 0 0 0 6.4483 -5.1724 0.0000 C 0 0 0 0 0 0 0 0 0 0 0 0 8.4138 -4.7931 0.0000 C 0 0 0 0 …	Benzoic acid	C7 H6 O2	122.037	99.8	Reference-332	C00180	Industrial Chemicals; Excipients/Additives/Colorants; Endogenous Metabolites	-0.001625	-13.3157	99.6176	9.98088	Invalid mass
		Name	Formula	Annot. Source: Predicted Compositions	Annot. Source: mzCloud Search	Annot. Source: MassList Search	FISh Coverage	Annot. DeltaMass [Da]	Annotation MW	Calc. MW	m/z	RT [min]	# mzCloud Results	mzCloud Best Match	Mass List Match: Arita Lab 6549 Flavonoid Structure Database	Mass List Match: Natural Products Atlas 2020_06	MS2	Reference Ion	Area: CD139_SNS.raw (F1210)
		4-Hydroxybenzaldehyde	C7 H6 O2	No results	Invalid mass	No results	27.78	-0.00145	122.037	122.035	121.028	13.672	2	99.9	No matches found	No matches found	DDA for preferred ion	[M-H]-1	2.78229e+09
		4-Hydroxybenzaldehyde	C7 H6 O2	No results	Invalid mass	No results		-0.00162	122.037	122.035	121.028	11.096	2	99.7	No matches found	No matches found	DDA for preferred ion	[M-H]-1	6.97244e+08
		4-Hydroxybenzaldehyde	C7 H6 O2	No results	Invalid mass	No results		-0.00145	122.037	122.035	121.028	12	2	99	No matches found	No matches found	DDA for preferred ion	[M-H]-1	5.5901e+08
		4-Hydroxybenzaldehyde	C7 H6 O2	No results	Invalid mass	No results		-0.00162	122.037	122.035	121.028	15.268	2	99.2	No matches found	No matches found	DDA for preferred ion	[M-H]-1	4.15611e+08
		Benzoic acid	C7 H6 O2	No results	Invalid mass	No results		-0.00147	122.037	122.035	121.028	8.537	2	95.6	No matches found	No matches found	DDA for preferred ion	[M-H]-1	3.56721e+08
		4-Hydroxybenzaldehyde	C7 H6 O2	No results	Invalid mass	No results		-0.00175	122.037	122.035	121.028	12.734	2	98.8	No matches found	No matches found	DDA for preferred ion	[M-H]-1	2.73626e+08
		FALSE	#mol format Mass Frontier 5/10/2024 11:04:34 AM 2D 9 9 0 0 0 0 0 0 0 0 1 V2000 5.2414 -6.4828 0.0000 C 0 0 0 0 0 0 0 0 0 0 0 0 4.5862 -6.1034 0.0000 C 0 0 0 0 0 0 0 0 0 0 0 0 4.5862 -5.3448 0.0000 C 0 0 0 0 0 0 0 0 0 0 0 0 5.2414 -4.9655 0.0000 C 0 0 0 0 0 0 0 0 0 0 0 0 5.8966 -5.3448 0.0000 C 0 0 0 0 0 0 0 0 0 0 0 0 5.8966 -6.1034 0.0000 C 0 0 0 0 0 0 0 0 0 0 0 0 6.5517 -6.4828 0.0000 C 0 0 0 0 …	4-Hydroxybenzaldehyde	C7 H6 O2	122.037	99.9	Reference-234	C00633	Endogenous Metabolites	-0.001625	-13.3157	99.6875	9.98438	Invalid mass
		Name	Formula	Annot. Source: Predicted Compositions	Annot. Source: mzCloud Search	Annot. Source: MassList Search	FISh Coverage	Annot. DeltaMass [Da]	Annotation MW	Calc. MW	m/z	RT [min]	# mzCloud Results	mzCloud Best Match	Mass List Match: Arita Lab 6549 Flavonoid Structure Database	Mass List Match: Natural Products Atlas 2020_06	MS2	Reference Ion	Area: CD139_SNS.raw (F1210)
		4-Hydroxybenzaldehyde	C7 H6 O2	No results	Invalid mass	No results	27.78	-0.00145	122.037	122.035	121.028	13.672	2	99.9	No matches found	No matches found	DDA for preferred ion	[M-H]-1	2.78229e+09
		4-Hydroxybenzaldehyde	C7 H6 O2	No results	Invalid mass	No results		-0.00162	122.037	122.035	121.028	11.096	2	99.7	No matches found	No matches found	DDA for preferred ion	[M-H]-1	6.97244e+08
		4-Hydroxybenzaldehyde	C7 H6 O2	No results	Invalid mass	No results		-0.00145	122.037	122.035	121.028	12	2	99	No matches found	No matches found	DDA for preferred ion	[M-H]-1	5.5901e+08
		4-Hydroxybenzaldehyde	C7 H6 O2	No results	Invalid mass	No results		-0.00162	122.037	122.035	121.028	15.268	2	99.2	No matches found	No matches found	DDA for preferred ion	[M-H]-1	4.15611e+08
		Benzoic acid	C7 H6 O2	No results	Invalid mass	No results		-0.00147	122.037	122.035	121.028	8.537	2	95.6	No matches found	No matches found	DDA for preferred ion	[M-H]-1	3.56721e+08
		4-Hydroxybenzaldehyde	C7 H6 O2	No results	Invalid mass	No results		-0.00175	122.037	122.035	121.028	12.734	2	98.8	No matches found	No matches found	DDA for preferred ion	[M-H]-1	2.73626e+08
2'-Deoxyadenosine	C10 H13 N5 O3	Full match	Full match	Partial match		0.00018	251.102	251.102	252.109	5.738	2	99.7	No matches found	Multiple matches found	DDA for preferred ion	[M+H]+1	6.72601e+08
	Tags	Checked	Structure	Name	Formula	Molecular Weight	Best Match	mzCloud ID	KEGG ID	Compound Class	DeltaMass [Da]	DeltaMass [ppm]	Match	Confidence	Compound Match
		FALSE	#mol format Mass Frontier 5/10/2024 11:04:42 AM 2D 18 20 0 0 0 0 0 0 0 0 1 V2000 11.5862 -3.6552 0.0000 N 0 0 0 0 0 0 0 0 0 0 0 0 11.5862 -4.4138 0.0000 C 0 0 0 0 0 0 0 0 0 0 0 0 12.2414 -4.7931 0.0000 N 0 0 0 0 0 0 0 0 0 0 0 0 12.2414 -5.5517 0.0000 C 0 0 0 0 0 0 0 0 0 0 0 0 11.5862 -5.9310 0.0000 N 0 0 0 0 0 0 0 0 0 0 0 0 10.9310 -5.5517 0.0000 C 0 0 0 0 0 0 0 0 0 0 0 0 10.9310 -4.7931 0.0000 C…	Cordycepin	C10 H13 N5 O3	251.102	99.3	Reference-5866	C08431	Endogenous Metabolites	0.000182765	0.727854	99.3306	9.96653	Partial match
		Name	Formula	Annot. Source: Predicted Compositions	Annot. Source: mzCloud Search	Annot. Source: MassList Search	FISh Coverage	Annot. DeltaMass [Da]	Annotation MW	Calc. MW	m/z	RT [min]	# mzCloud Results	mzCloud Best Match	Mass List Match: Arita Lab 6549 Flavonoid Structure Database	Mass List Match: Natural Products Atlas 2020_06	MS2	Reference Ion	Area: CD139_SNS.raw (F1210)
		2'-Deoxyadenosine	C10 H13 N5 O3	Full match	Full match	Partial match		0.00018	251.102	251.102	252.109	5.738	2	99.7	No matches found	Multiple matches found	DDA for preferred ion	[M+H]+1	6.72601e+08
		FALSE	#mol format Mass Frontier 5/10/2024 11:04:42 AM 2D 18 20 0 0 0 0 0 0 0 0 1 V2000 6.6897 -6.3103 0.0000 C 0 0 0 0 0 0 0 0 0 0 0 0 7.1034 -5.6552 0.0000 C 0 0 0 0 0 0 0 0 0 0 0 0 6.1724 -5.2759 0.0000 O 0 0 0 0 0 0 0 0 0 0 0 0 5.6552 -6.3103 0.0000 C 0 0 0 0 0 0 0 0 0 0 0 0 5.6552 -6.9655 0.0000 O 0 0 0 0 0 0 0 0 0 0 0 0 5.2414 -5.6552 0.0000 C 0 0 0 0 0 0 0 0 0 0 0 0 5.2414 -4.9310 0.0000 C 0 0 0 …	2'-Deoxyadenosine	C10 H13 N5 O3	251.102	99.7	Reference-159	C00559	Endogenous Metabolites	0.000182765	0.727854	99.6735	93.4357	Full match
		Name	Formula	Annot. Source: Predicted Compositions	Annot. Source: mzCloud Search	Annot. Source: MassList Search	FISh Coverage	Annot. DeltaMass [Da]	Annotation MW	Calc. MW	m/z	RT [min]	# mzCloud Results	mzCloud Best Match	Mass List Match: Arita Lab 6549 Flavonoid Structure Database	Mass List Match: Natural Products Atlas 2020_06	MS2	Reference Ion	Area: CD139_SNS.raw (F1210)
		2'-Deoxyadenosine	C10 H13 N5 O3	Full match	Full match	Partial match		0.00018	251.102	251.102	252.109	5.738	2	99.7	No matches found	Multiple matches found	DDA for preferred ion	[M+H]+1	6.72601e+08
Salicylic acid	C7 H6 O3	No results	Invalid mass	No results		18.0093	138.032	156.041	137.023	14.479	4	99.7	No matches found	No matches found	DDA for other ion	[M-H-H2O]-1	1.52026e+09
	Tags	Checked	Structure	Name	Formula	Molecular Weight	Best Match	mzCloud ID	KEGG ID	Compound Class	DeltaMass [Da]	DeltaMass [ppm]	Match	Confidence	Compound Match
		FALSE	#mol format Mass Frontier 5/10/2024 11:04:37 AM 2D 10 10 0 0 0 0 0 0 0 0 1 V2000 6.1034 -6.9310 0.0000 O 0 0 0 0 0 0 0 0 0 0 0 0 5.4483 -6.5517 0.0000 C 0 0 0 0 0 0 0 0 0 0 0 0 4.7931 -6.9310 0.0000 C 0 0 0 0 0 0 0 0 0 0 0 0 4.1379 -6.5517 0.0000 C 0 0 0 0 0 0 0 0 0 0 0 0 4.1379 -5.7931 0.0000 C 0 0 0 0 0 0 0 0 0 0 0 0 4.7931 -5.4138 0.0000 C 0 0 0 0 0 0 0 0 0 0 0 0 5.4483 -5.7931 0.0000 C 0 0 0 …	2,5-Dihydroxybenzaldehyde	C7 H6 O3	138.032	96.6	Reference-131	C05585	Endogenous Metabolites	18.0092	130472	37.9532	6.89766	Invalid mass
		Name	Formula	Annot. Source: Predicted Compositions	Annot. Source: mzCloud Search	Annot. Source: MassList Search	FISh Coverage	Annot. DeltaMass [Da]	Annotation MW	Calc. MW	m/z	RT [min]	# mzCloud Results	mzCloud Best Match	Mass List Match: Arita Lab 6549 Flavonoid Structure Database	Mass List Match: Natural Products Atlas 2020_06	MS2	Reference Ion	Area: CD139_SNS.raw (F1210)
		Salicylic acid	C7 H6 O3	No results	Invalid mass	No results		18.0093	138.032	156.041	137.023	14.479	4	99.7	No matches found	No matches found	DDA for other ion	[M-H-H2O]-1	1.52026e+09
		4-Hydroxybenzoic acid	C7 H6 O3	No results	Invalid mass	No results		-0.00142	138.032	138.03	137.023	9.645	4	97.6	No matches found	No matches found	DDA for preferred ion	[M-H]-1	1.74791e+08
		FALSE	#mol format Mass Frontier 5/10/2024 11:04:36 AM 2D 10 10 0 0 0 0 0 0 0 0 1 V2000 5.2069 -5.2414 0.0000 C 0 0 0 0 0 0 0 0 0 0 0 0 4.5517 -5.6207 0.0000 C 0 0 0 0 0 0 0 0 0 0 0 0 4.5517 -6.3793 0.0000 C 0 0 0 0 0 0 0 0 0 0 0 0 5.2069 -6.7586 0.0000 C 0 0 0 0 0 0 0 0 0 0 0 0 5.8621 -6.3793 0.0000 C 0 0 0 0 0 0 0 0 0 0 0 0 5.8621 -5.6207 0.0000 C 0 0 0 0 0 0 0 0 0 0 0 0 6.5172 -5.2414 0.0000 C 0 0 0 …	4-Hydroxybenzoic acid	C7 H6 O3	138.032	97.6	Reference-148	C00156	Endogenous Metabolites	18.0092	130472	70.6474	8.53237	Invalid mass
		Name	Formula	Annot. Source: Predicted Compositions	Annot. Source: mzCloud Search	Annot. Source: MassList Search	FISh Coverage	Annot. DeltaMass [Da]	Annotation MW	Calc. MW	m/z	RT [min]	# mzCloud Results	mzCloud Best Match	Mass List Match: Arita Lab 6549 Flavonoid Structure Database	Mass List Match: Natural Products Atlas 2020_06	MS2	Reference Ion	Area: CD139_SNS.raw (F1210)
		Salicylic acid	C7 H6 O3	No results	Invalid mass	No results		18.0093	138.032	156.041	137.023	14.479	4	99.7	No matches found	No matches found	DDA for other ion	[M-H-H2O]-1	1.52026e+09
		Salicylic acid	C7 H6 O3	No results	Invalid mass	No results		-0.00141	138.032	138.03	137.023	10.446	3	99.6	No matches found	No matches found	DDA for preferred ion	[M-H]-1	9.00258e+08
		4-Hydroxybenzoic acid	C7 H6 O3	No results	Invalid mass	No results		-0.00142	138.032	138.03	137.023	9.645	4	97.6	No matches found	No matches found	DDA for preferred ion	[M-H]-1	1.74791e+08
		FALSE	#mol format Mass Frontier 5/10/2024 11:04:40 AM 2D 10 10 0 0 0 0 0 0 0 0 1 V2000 5.1724 -6.1724 0.0000 O 0 0 0 0 0 0 0 0 0 0 0 0 4.5172 -5.7931 0.0000 C 0 0 0 0 0 0 0 0 0 0 0 0 3.8621 -6.1724 0.0000 C 0 0 0 0 0 0 0 0 0 0 0 0 3.2069 -5.7931 0.0000 C 0 0 0 0 0 0 0 0 0 0 0 0 2.5517 -6.1724 0.0000 C 0 0 0 0 0 0 0 0 0 0 0 0 2.5517 -6.9310 0.0000 C 0 0 0 0 0 0 0 0 0 0 0 0 3.2069 -7.3103 0.0000 C 0 0 0 …	3-Hydroxybenzoic acid	C7 H6 O3	138.032	97.5	Reference-226	C00587	Endogenous Metabolites; Industrial Chemicals	18.0092	130472	70.9006	8.54503	Invalid mass
		Name	Formula	Annot. Source: Predicted Compositions	Annot. Source: mzCloud Search	Annot. Source: MassList Search	FISh Coverage	Annot. DeltaMass [Da]	Annotation MW	Calc. MW	m/z	RT [min]	# mzCloud Results	mzCloud Best Match	Mass List Match: Arita Lab 6549 Flavonoid Structure Database	Mass List Match: Natural Products Atlas 2020_06	MS2	Reference Ion	Area: CD139_SNS.raw (F1210)
		Salicylic acid	C7 H6 O3	No results	Invalid mass	No results		18.0093	138.032	156.041	137.023	14.479	4	99.7	No matches found	No matches found	DDA for other ion	[M-H-H2O]-1	1.52026e+09
		Salicylic acid	C7 H6 O3	No results	Invalid mass	No results		-0.00141	138.032	138.03	137.023	10.446	3	99.6	No matches found	No matches found	DDA for preferred ion	[M-H]-1	9.00258e+08
		4-Hydroxybenzoic acid	C7 H6 O3	No results	Invalid mass	No results		-0.00142	138.032	138.03	137.023	9.645	4	97.6	No matches found	No matches found	DDA for preferred ion	[M-H]-1	1.74791e+08
		FALSE	#mol format Mass Frontier 5/10/2024 11:04:40 AM 2D 10 10 0 0 0 0 0 0 0 0 1 V2000 8.2414 -6.8276 0.0000 O 0 0 0 0 0 0 0 0 0 0 0 0 7.5862 -6.4483 0.0000 C 0 0 0 0 0 0 0 0 0 0 0 0 6.9310 -6.8276 0.0000 C 0 0 0 0 0 0 0 0 0 0 0 0 6.9310 -7.5862 0.0000 C 0 0 0 0 0 0 0 0 0 0 0 0 6.2759 -7.9655 0.0000 C 0 0 0 0 0 0 0 0 0 0 0 0 5.6207 -7.5862 0.0000 C 0 0 0 0 0 0 0 0 0 0 0 0 5.6207 -6.8276 0.0000 C 0 0 0 …	Salicylic acid	C7 H6 O3	138.032	99.7	Reference-643	C00805	Therapeutics/Prescription Drugs; Sports Doping Drugs; Endogenous Metabolites; Extractables/Leachables	18.0092	130472	99.6572	9.98286	Invalid mass
		Name	Formula	Annot. Source: Predicted Compositions	Annot. Source: mzCloud Search	Annot. Source: MassList Search	FISh Coverage	Annot. DeltaMass [Da]	Annotation MW	Calc. MW	m/z	RT [min]	# mzCloud Results	mzCloud Best Match	Mass List Match: Arita Lab 6549 Flavonoid Structure Database	Mass List Match: Natural Products Atlas 2020_06	MS2	Reference Ion	Area: CD139_SNS.raw (F1210)
		Salicylic acid	C7 H6 O3	No results	Invalid mass	No results		18.0093	138.032	156.041	137.023	14.479	4	99.7	No matches found	No matches found	DDA for other ion	[M-H-H2O]-1	1.52026e+09
		Salicylic acid	C7 H6 O3	No results	Invalid mass	No results		-0.00141	138.032	138.03	137.023	10.446	3	99.6	No matches found	No matches found	DDA for preferred ion	[M-H]-1	9.00258e+08
		4-Hydroxybenzoic acid	C7 H6 O3	No results	Invalid mass	No results		-0.00142	138.032	138.03	137.023	9.645	4	97.6	No matches found	No matches found	DDA for preferred ion	[M-H]-1	1.74791e+08
[(3R,5R,6S,8S)-3-(β-D-Glucopyranosyloxy)-6-hydroxy-8-methyl-9,10-dioxatetracyclo[4.3.1.02,5 03,8]dec-2-yl]methyl benzoate	C23 H28 O11	Not the top hit	Full match	Partial match		-0.0009	480.163	480.162	481.17	11.174	2	99.6	No matches found	Multiple matches found	DDA for preferred ion	[M+H]+1	1.78974e+10
	Tags	Checked	Structure	Name	Formula	Molecular Weight	Best Match	mzCloud ID	KEGG ID	Compound Class	DeltaMass [Da]	DeltaMass [ppm]	Match	Confidence	Compound Match
		FALSE	#mol format Mass Frontier 5/10/2024 11:03:06 AM 2D 34 38 0 0 0 0 0 0 0 0 1 V2000 1.1724 -4.0000 0.0000 O 0 0 0 0 0 0 0 0 0 0 0 0 1.8276 -4.3793 0.0000 C 0 0 0 0 0 0 0 0 0 0 0 0 1.8276 -5.1379 0.0000 C 0 0 0 0 0 0 0 0 0 0 0 0 1.2069 -5.5517 0.0000 C 0 0 0 0 0 0 0 0 0 0 0 0 1.8276 -6.0345 0.0000 C 0 0 0 0 0 0 0 0 0 0 0 0 2.6897 -6.0345 0.0000 C 0 0 0 0 0 0 0 0 0 0 0 0 3.3448 -5.5517 0.0000 C 0 0 0 …	albiflorin	C23 H28 O11	480.163	99.4	Autoprocessed-7326		Endogenous Metabolites	-0.000904801	-1.88436	99.4226	92.4546	Partial match
		Name	Formula	Annot. Source: Predicted Compositions	Annot. Source: mzCloud Search	Annot. Source: MassList Search	FISh Coverage	Annot. DeltaMass [Da]	Annotation MW	Calc. MW	m/z	RT [min]	# mzCloud Results	mzCloud Best Match	Mass List Match: Arita Lab 6549 Flavonoid Structure Database	Mass List Match: Natural Products Atlas 2020_06	MS2	Reference Ion	Area: CD139_SNS.raw (F1210)
		albiflorin	C23 H28 O11	No match	Full match	Partial match		-0.00084	480.163	480.162	525.16	11.975	1	97.3	No matches found	Multiple matches found	DDA for preferred ion	[M+FA-H]-1	3.89223e+10
		[(3R,5R,6S,8S)-3-(β-D-Glucopyranosyloxy)-6-hydroxy-8-methyl-9,10-dioxatetracyclo[4.3.1.02,5 03,8]dec-2-yl]methyl benzoate	C23 H28 O11	Not the top hit	Full match	Partial match		-0.0009	480.163	480.162	481.17	11.174	2	99.6	No matches found	Multiple matches found	DDA for preferred ion	[M+H]+1	1.78974e+10
		[(3R,5R,6S,8S)-3-(β-D-Glucopyranosyloxy)-6-hydroxy-8-methyl-9,10-dioxatetracyclo[4.3.1.02,5 03,8]dec-2-yl]methyl benzoate	C23 H28 O11	Not the top hit	Full match	Partial match		-0.00046	480.163	480.163	481.17	13.673	2	99.5	No matches found	Multiple matches found	DDA for preferred ion	[M+H]+1	8.42088e+09
		[(3R,5R,6S,8S)-3-(β-D-Glucopyranosyloxy)-6-hydroxy-8-methyl-9,10-dioxatetracyclo[4.3.1.02,5 03,8]dec-2-yl]methyl benzoate	C23 H28 O11	No match	Invalid mass	No match		-32.026	480.163	448.137	481.171	12.675	2	99.5	Multiple matches found	Multiple matches found	DDA for other ion	[M+H+MeOH]+1	8.1775e+08
		[(3R,5R,6S,8S)-3-(β-D-Glucopyranosyloxy)-6-hydroxy-8-methyl-9,10-dioxatetracyclo[4.3.1.02,5 03,8]dec-2-yl]methyl benzoate	C23 H28 O11	No match	Invalid mass	No match		-32.0259	480.163	448.137	481.171	12.447	2	99.3	Multiple matches found	Multiple matches found	DDA for other ion	[M+H+MeOH]+1	7.90781e+08
		[(3R,5R,6S,8S)-3-(β-D-Glucopyranosyloxy)-6-hydroxy-8-methyl-9,10-dioxatetracyclo[4.3.1.02,5 03,8]dec-2-yl]methyl benzoate	C23 H28 O11	Not the top hit	Full match	Partial match		0.00068	480.163	480.164	481.171	10.616	2	99.5	No matches found	Multiple matches found	DDA for preferred ion	[M+H]+1	3.82454e+08
		albiflorin	C23 H28 O11	No match	Full match	Partial match		-0.00012	480.163	480.163	479.156	14.204	1	94.4	No matches found	Multiple matches found	DDA for preferred ion	[M-H]-1	1.3462e+08
		FALSE	#mol format Mass Frontier 5/10/2024 11:04:14 AM 2D 34 39 0 0 0 0 0 0 0 0 1 V2000 5.4138 -2.6207 0.0000 C 0 0 0 0 0 0 0 0 0 0 0 0 6.0690 -3.0000 0.0000 C 0 0 0 0 0 0 0 0 0 0 0 0 6.7241 -2.6207 0.0000 C 0 0 0 0 0 0 0 0 0 0 0 0 6.7241 -1.8621 0.0000 C 0 0 0 0 0 0 0 0 0 0 0 0 6.0690 -1.4828 0.0000 C 0 0 0 0 0 0 0 0 0 0 0 0 5.4138 -1.8621 0.0000 C 0 0 0 0 0 0 0 0 0 0 0 0 4.7586 -1.4828 0.0000 C 0 0 0 …	[(3R,5R,6S,8S)-3-(β-D-Glucopyranosyloxy)-6-hydroxy-8-methyl-9,10-dioxatetracyclo[4.3.1.02,5 03,8]dec-2-yl]methyl benzoate	C23 H28 O11	480.163	99.6	Reference-8101			-0.000904801	-1.88436	99.6483	93.4357	Full match
		Name	Formula	Annot. Source: Predicted Compositions	Annot. Source: mzCloud Search	Annot. Source: MassList Search	FISh Coverage	Annot. DeltaMass [Da]	Annotation MW	Calc. MW	m/z	RT [min]	# mzCloud Results	mzCloud Best Match	Mass List Match: Arita Lab 6549 Flavonoid Structure Database	Mass List Match: Natural Products Atlas 2020_06	MS2	Reference Ion	Area: CD139_SNS.raw (F1210)
		[(3R,5R,6S,8S)-3-(β-D-Glucopyranosyloxy)-6-hydroxy-8-methyl-9,10-dioxatetracyclo[4.3.1.02,5 03,8]dec-2-yl]methyl benzoate	C23 H28 O11	Not the top hit	Full match	Partial match		-0.0009	480.163	480.162	481.17	11.174	2	99.6	No matches found	Multiple matches found	DDA for preferred ion	[M+H]+1	1.78974e+10
		[(3R,5R,6S,8S)-3-(β-D-Glucopyranosyloxy)-6-hydroxy-8-methyl-9,10-dioxatetracyclo[4.3.1.02,5 03,8]dec-2-yl]methyl benzoate	C23 H28 O11	Not the top hit	Full match	Partial match		-0.00046	480.163	480.163	481.17	13.673	2	99.5	No matches found	Multiple matches found	DDA for preferred ion	[M+H]+1	8.42088e+09
		[(3R,5R,6S,8S)-3-(β-D-Glucopyranosyloxy)-6-hydroxy-8-methyl-9,10-dioxatetracyclo[4.3.1.02,5 03,8]dec-2-yl]methyl benzoate	C23 H28 O11	No match	Invalid mass	No match		-32.026	480.163	448.137	481.171	12.675	2	99.5	Multiple matches found	Multiple matches found	DDA for other ion	[M+H+MeOH]+1	8.1775e+08
		[(3R,5R,6S,8S)-3-(β-D-Glucopyranosyloxy)-6-hydroxy-8-methyl-9,10-dioxatetracyclo[4.3.1.02,5 03,8]dec-2-yl]methyl benzoate	C23 H28 O11	No match	Invalid mass	No match		-32.0259	480.163	448.137	481.171	12.447	2	99.3	Multiple matches found	Multiple matches found	DDA for other ion	[M+H+MeOH]+1	7.90781e+08
		[(3R,5R,6S,8S)-3-(β-D-Glucopyranosyloxy)-6-hydroxy-8-methyl-9,10-dioxatetracyclo[4.3.1.02,5 03,8]dec-2-yl]methyl benzoate	C23 H28 O11	Not the top hit	Full match	Partial match		0.00068	480.163	480.164	481.171	10.616	2	99.5	No matches found	Multiple matches found	DDA for preferred ion	[M+H]+1	3.82454e+08
D-(+)-Pipecolinic acid	C6 H11 N O2	Full match	Full match	Partial match		6e-05	129.079	129.079	130.086	2.035	4	99.6	No matches found	Multiple matches found	DDA for preferred ion	[M+H]+1	5.34531e+09
	Tags	Checked	Structure	Name	Formula	Molecular Weight	Best Match	mzCloud ID	KEGG ID	Compound Class	DeltaMass [Da]	DeltaMass [ppm]	Match	Confidence	Compound Match
		FALSE	#mol format Mass Frontier 5/10/2024 11:04:21 AM 2D 9 9 0 0 0 0 0 0 0 0 1 V2000 7.7241 -8.0000 0.0000 C 0 0 0 0 0 0 0 0 0 0 0 0 7.0690 -7.6207 0.0000 C 0 0 0 0 0 0 0 0 0 0 0 0 7.0690 -6.8621 0.0000 C 0 0 0 0 0 0 0 0 0 0 0 0 7.7241 -6.4828 0.0000 N 0 0 0 0 0 0 0 0 0 0 0 0 8.3793 -6.8621 0.0000 C 0 0 0 0 0 0 0 0 0 0 0 0 8.3793 -7.6207 0.0000 C 0 0 0 0 0 0 0 0 0 0 0 0 9.0345 -8.0000 0.0000 C 0 0 0 0 …	Nipecotic acid	C6 H11 N O2	129.079	86.2	Reference-2557			6.26999e-05	0.485748	86.1791	9.30895	Partial match
		Name	Formula	Annot. Source: Predicted Compositions	Annot. Source: mzCloud Search	Annot. Source: MassList Search	FISh Coverage	Annot. DeltaMass [Da]	Annotation MW	Calc. MW	m/z	RT [min]	# mzCloud Results	mzCloud Best Match	Mass List Match: Arita Lab 6549 Flavonoid Structure Database	Mass List Match: Natural Products Atlas 2020_06	MS2	Reference Ion	Area: CD139_SNS.raw (F1210)
		D-(+)-Pipecolinic acid	C6 H11 N O2	Full match	Full match	Partial match		6e-05	129.079	129.079	130.086	2.035	4	99.6	No matches found	Multiple matches found	DDA for preferred ion	[M+H]+1	5.34531e+09
		FALSE	#mol format Mass Frontier 5/10/2024 11:04:21 AM 2D 9 9 0 0 0 0 0 0 0 0 1 V2000 5.6552 -4.2759 0.0000 N 0 0 0 0 0 0 0 0 0 0 0 0 5.0000 -4.6552 0.0000 C 0 0 0 0 0 0 0 0 0 0 0 0 5.0000 -5.4138 0.0000 C 0 0 0 0 0 0 0 0 0 0 0 0 5.6552 -5.7931 0.0000 C 0 0 0 0 0 0 0 0 0 0 0 0 6.3103 -5.4138 0.0000 C 0 0 0 0 0 0 0 0 0 0 0 0 6.3103 -4.6552 0.0000 C 0 0 0 0 0 0 0 0 0 0 0 0 6.9655 -4.2759 0.0000 C 0 0 0 0 …	Pipecolic acid	C6 H11 N O2	129.079	99.6	Reference-548	C00408	Endogenous Metabolites	6.26999e-05	0.485748	99.5709	9.97855	Full match
		Name	Formula	Annot. Source: Predicted Compositions	Annot. Source: mzCloud Search	Annot. Source: MassList Search	FISh Coverage	Annot. DeltaMass [Da]	Annotation MW	Calc. MW	m/z	RT [min]	# mzCloud Results	mzCloud Best Match	Mass List Match: Arita Lab 6549 Flavonoid Structure Database	Mass List Match: Natural Products Atlas 2020_06	MS2	Reference Ion	Area: CD139_SNS.raw (F1210)
		D-(+)-Pipecolinic acid	C6 H11 N O2	Full match	Full match	Partial match		6e-05	129.079	129.079	130.086	2.035	4	99.6	No matches found	Multiple matches found	DDA for preferred ion	[M+H]+1	5.34531e+09
		FALSE	#mol format Mass Frontier 5/10/2024 11:04:20 AM 2D 9 9 0 0 0 0 0 0 0 0 1 V2000 11.5862 -9.8621 0.0000 C 0 0 0 0 0 0 0 0 0 0 0 0 10.9310 -10.2414 0.0000 C 0 0 0 0 0 0 0 0 0 0 0 0 10.2759 -9.8276 0.0000 C 0 0 0 0 0 0 0 0 0 0 0 0 10.2759 -9.0690 0.0000 C 0 0 0 0 0 0 0 0 0 0 0 0 10.9310 -8.7241 0.0000 N 0 0 0 0 0 0 0 0 0 0 0 0 11.5862 -9.1034 0.0000 C 0 0 0 0 0 0 0 0 0 0 0 0 12.2414 -8.7241 0.0000 C …	L(-)-Pipecolinic acid	C6 H11 N O2	129.079	99.6	Reference-1813	C00408	Endogenous Metabolites	6.26999e-05	0.485748	99.6198	9.98099	Full match
		Name	Formula	Annot. Source: Predicted Compositions	Annot. Source: mzCloud Search	Annot. Source: MassList Search	FISh Coverage	Annot. DeltaMass [Da]	Annotation MW	Calc. MW	m/z	RT [min]	# mzCloud Results	mzCloud Best Match	Mass List Match: Arita Lab 6549 Flavonoid Structure Database	Mass List Match: Natural Products Atlas 2020_06	MS2	Reference Ion	Area: CD139_SNS.raw (F1210)
		D-(+)-Pipecolinic acid	C6 H11 N O2	Full match	Full match	Partial match		6e-05	129.079	129.079	130.086	2.035	4	99.6	No matches found	Multiple matches found	DDA for preferred ion	[M+H]+1	5.34531e+09
		FALSE	#mol format Mass Frontier 5/10/2024 11:04:20 AM 2D 9 9 0 0 0 0 0 0 0 0 1 V2000 3.4138 -4.0000 0.0000 C 0 0 0 0 0 0 0 0 0 0 0 0 3.4138 -4.7586 0.0000 C 0 0 0 0 0 0 0 0 0 0 0 0 2.7586 -3.6552 0.0000 N 0 0 0 0 0 0 0 0 0 0 0 0 4.0690 -3.6207 0.0000 C 0 0 0 0 0 0 0 0 0 0 0 0 2.7586 -5.1724 0.0000 C 0 0 0 0 0 0 0 0 0 0 0 0 2.1034 -4.0345 0.0000 C 0 0 0 0 0 0 0 0 0 0 0 0 4.0690 -2.8621 0.0000 O 0 0 0 0 …	D-(+)-Pipecolinic acid	C6 H11 N O2	129.079	99.6	Reference-1782		Endogenous Metabolites	6.26999e-05	0.485748	99.6447	9.98223	Full match
		Name	Formula	Annot. Source: Predicted Compositions	Annot. Source: mzCloud Search	Annot. Source: MassList Search	FISh Coverage	Annot. DeltaMass [Da]	Annotation MW	Calc. MW	m/z	RT [min]	# mzCloud Results	mzCloud Best Match	Mass List Match: Arita Lab 6549 Flavonoid Structure Database	Mass List Match: Natural Products Atlas 2020_06	MS2	Reference Ion	Area: CD139_SNS.raw (F1210)
		D-(+)-Pipecolinic acid	C6 H11 N O2	Full match	Full match	Partial match		6e-05	129.079	129.079	130.086	2.035	4	99.6	No matches found	Multiple matches found	DDA for preferred ion	[M+H]+1	5.34531e+09
Daidzin	C21 H20 O9	No match	Full match	Not the top hit		0.00022	416.111	416.111	417.118	12.358	1	99.6	Multiple matches found	Multiple matches found	DDA for preferred ion	[M+H]+1	1.43125e+08
	Tags	Checked	Structure	Name	Formula	Molecular Weight	Best Match	mzCloud ID	KEGG ID	Compound Class	DeltaMass [Da]	DeltaMass [ppm]	Match	Confidence	Compound Match
		FALSE	#mol format Mass Frontier 5/10/2024 11:05:27 AM 2D 30 33 0 0 0 0 0 0 0 0 1 V2000 16.6552 -8.3448 0.0000 C 0 0 0 0 0 0 0 0 0 0 0 0 17.3103 -8.7241 0.0000 C 0 0 0 0 0 0 0 0 0 0 0 0 17.3103 -9.4828 0.0000 C 0 0 0 0 0 0 0 0 0 0 0 0 16.6552 -9.8621 0.0000 C 0 0 0 0 0 0 0 0 0 0 0 0 16.0000 -9.4828 0.0000 C 0 0 0 0 0 0 0 0 0 0 0 0 16.0000 -8.7241 0.0000 C 0 0 0 0 0 0 0 0 0 0 0 0 15.3448 -8.3448 0.0000 C…	Daidzin	C21 H20 O9	416.111	99.6	Reference-5870	C10216	Endogenous Metabolites	0.000216226	0.519635	99.6276	93.4357	Full match
		Name	Formula	Annot. Source: Predicted Compositions	Annot. Source: mzCloud Search	Annot. Source: MassList Search	FISh Coverage	Annot. DeltaMass [Da]	Annotation MW	Calc. MW	m/z	RT [min]	# mzCloud Results	mzCloud Best Match	Mass List Match: Arita Lab 6549 Flavonoid Structure Database	Mass List Match: Natural Products Atlas 2020_06	MS2	Reference Ion	Area: CD139_SNS.raw (F1210)
		Daidzin	C21 H20 O9	No match	Full match	Not the top hit		0.00022	416.111	416.111	417.118	12.358	1	99.6	Multiple matches found	Multiple matches found	DDA for preferred ion	[M+H]+1	1.43125e+08
		Daidzin	C21 H20 O9	No match	Full match	Not the top hit		-3e-05	416.111	416.111	417.118	13.244	1	98	Multiple matches found	Multiple matches found	DDA for preferred ion	[M+H]+1	1.10661e+08
Salicylic acid	C7 H6 O3	No results	Invalid mass	No results		-0.00141	138.032	138.03	137.023	10.446	3	99.6	No matches found	No matches found	DDA for preferred ion	[M-H]-1	9.00258e+08
	Tags	Checked	Structure	Name	Formula	Molecular Weight	Best Match	mzCloud ID	KEGG ID	Compound Class	DeltaMass [Da]	DeltaMass [ppm]	Match	Confidence	Compound Match
		FALSE	#mol format Mass Frontier 5/10/2024 11:04:36 AM 2D 10 10 0 0 0 0 0 0 0 0 1 V2000 5.2069 -5.2414 0.0000 C 0 0 0 0 0 0 0 0 0 0 0 0 4.5517 -5.6207 0.0000 C 0 0 0 0 0 0 0 0 0 0 0 0 4.5517 -6.3793 0.0000 C 0 0 0 0 0 0 0 0 0 0 0 0 5.2069 -6.7586 0.0000 C 0 0 0 0 0 0 0 0 0 0 0 0 5.8621 -6.3793 0.0000 C 0 0 0 0 0 0 0 0 0 0 0 0 5.8621 -5.6207 0.0000 C 0 0 0 0 0 0 0 0 0 0 0 0 6.5172 -5.2414 0.0000 C 0 0 0 …	4-Hydroxybenzoic acid	C7 H6 O3	138.032	97.6	Reference-148	C00156	Endogenous Metabolites	-0.00140718	-10.1946	57.1057	7.85529	Invalid mass
		Name	Formula	Annot. Source: Predicted Compositions	Annot. Source: mzCloud Search	Annot. Source: MassList Search	FISh Coverage	Annot. DeltaMass [Da]	Annotation MW	Calc. MW	m/z	RT [min]	# mzCloud Results	mzCloud Best Match	Mass List Match: Arita Lab 6549 Flavonoid Structure Database	Mass List Match: Natural Products Atlas 2020_06	MS2	Reference Ion	Area: CD139_SNS.raw (F1210)
		Salicylic acid	C7 H6 O3	No results	Invalid mass	No results		18.0093	138.032	156.041	137.023	14.479	4	99.7	No matches found	No matches found	DDA for other ion	[M-H-H2O]-1	1.52026e+09
		Salicylic acid	C7 H6 O3	No results	Invalid mass	No results		-0.00141	138.032	138.03	137.023	10.446	3	99.6	No matches found	No matches found	DDA for preferred ion	[M-H]-1	9.00258e+08
		4-Hydroxybenzoic acid	C7 H6 O3	No results	Invalid mass	No results		-0.00142	138.032	138.03	137.023	9.645	4	97.6	No matches found	No matches found	DDA for preferred ion	[M-H]-1	1.74791e+08
		FALSE	#mol format Mass Frontier 5/10/2024 11:04:40 AM 2D 10 10 0 0 0 0 0 0 0 0 1 V2000 5.1724 -6.1724 0.0000 O 0 0 0 0 0 0 0 0 0 0 0 0 4.5172 -5.7931 0.0000 C 0 0 0 0 0 0 0 0 0 0 0 0 3.8621 -6.1724 0.0000 C 0 0 0 0 0 0 0 0 0 0 0 0 3.2069 -5.7931 0.0000 C 0 0 0 0 0 0 0 0 0 0 0 0 2.5517 -6.1724 0.0000 C 0 0 0 0 0 0 0 0 0 0 0 0 2.5517 -6.9310 0.0000 C 0 0 0 0 0 0 0 0 0 0 0 0 3.2069 -7.3103 0.0000 C 0 0 0 …	3-Hydroxybenzoic acid	C7 H6 O3	138.032	97.5	Reference-226	C00587	Endogenous Metabolites; Industrial Chemicals	-0.00140718	-10.1946	57.3985	7.86993	Invalid mass
		Name	Formula	Annot. Source: Predicted Compositions	Annot. Source: mzCloud Search	Annot. Source: MassList Search	FISh Coverage	Annot. DeltaMass [Da]	Annotation MW	Calc. MW	m/z	RT [min]	# mzCloud Results	mzCloud Best Match	Mass List Match: Arita Lab 6549 Flavonoid Structure Database	Mass List Match: Natural Products Atlas 2020_06	MS2	Reference Ion	Area: CD139_SNS.raw (F1210)
		Salicylic acid	C7 H6 O3	No results	Invalid mass	No results		18.0093	138.032	156.041	137.023	14.479	4	99.7	No matches found	No matches found	DDA for other ion	[M-H-H2O]-1	1.52026e+09
		Salicylic acid	C7 H6 O3	No results	Invalid mass	No results		-0.00141	138.032	138.03	137.023	10.446	3	99.6	No matches found	No matches found	DDA for preferred ion	[M-H]-1	9.00258e+08
		4-Hydroxybenzoic acid	C7 H6 O3	No results	Invalid mass	No results		-0.00142	138.032	138.03	137.023	9.645	4	97.6	No matches found	No matches found	DDA for preferred ion	[M-H]-1	1.74791e+08
		FALSE	#mol format Mass Frontier 5/10/2024 11:04:40 AM 2D 10 10 0 0 0 0 0 0 0 0 1 V2000 8.2414 -6.8276 0.0000 O 0 0 0 0 0 0 0 0 0 0 0 0 7.5862 -6.4483 0.0000 C 0 0 0 0 0 0 0 0 0 0 0 0 6.9310 -6.8276 0.0000 C 0 0 0 0 0 0 0 0 0 0 0 0 6.9310 -7.5862 0.0000 C 0 0 0 0 0 0 0 0 0 0 0 0 6.2759 -7.9655 0.0000 C 0 0 0 0 0 0 0 0 0 0 0 0 5.6207 -7.5862 0.0000 C 0 0 0 0 0 0 0 0 0 0 0 0 5.6207 -6.8276 0.0000 C 0 0 0 …	Salicylic acid	C7 H6 O3	138.032	99.7	Reference-643	C00805	Therapeutics/Prescription Drugs; Sports Doping Drugs; Endogenous Metabolites; Extractables/Leachables	-0.00140718	-10.1946	99.6172	9.98086	Invalid mass
		Name	Formula	Annot. Source: Predicted Compositions	Annot. Source: mzCloud Search	Annot. Source: MassList Search	FISh Coverage	Annot. DeltaMass [Da]	Annotation MW	Calc. MW	m/z	RT [min]	# mzCloud Results	mzCloud Best Match	Mass List Match: Arita Lab 6549 Flavonoid Structure Database	Mass List Match: Natural Products Atlas 2020_06	MS2	Reference Ion	Area: CD139_SNS.raw (F1210)
		Salicylic acid	C7 H6 O3	No results	Invalid mass	No results		18.0093	138.032	156.041	137.023	14.479	4	99.7	No matches found	No matches found	DDA for other ion	[M-H-H2O]-1	1.52026e+09
		Salicylic acid	C7 H6 O3	No results	Invalid mass	No results		-0.00141	138.032	138.03	137.023	10.446	3	99.6	No matches found	No matches found	DDA for preferred ion	[M-H]-1	9.00258e+08
		4-Hydroxybenzoic acid	C7 H6 O3	No results	Invalid mass	No results		-0.00142	138.032	138.03	137.023	9.645	4	97.6	No matches found	No matches found	DDA for preferred ion	[M-H]-1	1.74791e+08
Adenine	C5 H5 N5	No match	Invalid mass	No results		-17.0264	135.054	118.028	136.062	5.497	1	99.6	No matches found	No matches found	DDA for other ion	[M+NH4]+1	3.59251e+09
	Tags	Checked	Structure	Name	Formula	Molecular Weight	Best Match	mzCloud ID	KEGG ID	Compound Class	DeltaMass [Da]	DeltaMass [ppm]	Match	Confidence	Compound Match
		FALSE	#mol format Mass Frontier 5/10/2024 11:04:27 AM 2D 10 11 0 0 0 0 0 0 0 0 1 V2000 7.2414 -6.6207 0.0000 N 0 0 0 0 0 0 0 0 0 0 0 0 7.2414 -7.3793 0.0000 C 0 0 0 0 0 0 0 0 0 0 0 0 6.5862 -7.7586 0.0000 N 0 0 0 0 0 0 0 0 0 0 0 0 5.9310 -7.3793 0.0000 C 0 0 0 0 0 0 0 0 0 0 0 0 5.1724 -7.6207 0.0000 N 0 0 0 0 0 0 0 0 0 0 0 0 4.7586 -7.0345 0.0000 C 0 0 0 0 0 0 0 0 0 0 0 0 5.2069 -6.4138 0.0000 N 0 0 0 …	Adenine	C5 H5 N5	135.054	99.6	Reference-296	C00147	Endogenous Metabolites	-17.0264	-126071	99.6031	9.98016	Invalid mass
		Name	Formula	Annot. Source: Predicted Compositions	Annot. Source: mzCloud Search	Annot. Source: MassList Search	FISh Coverage	Annot. DeltaMass [Da]	Annotation MW	Calc. MW	m/z	RT [min]	# mzCloud Results	mzCloud Best Match	Mass List Match: Arita Lab 6549 Flavonoid Structure Database	Mass List Match: Natural Products Atlas 2020_06	MS2	Reference Ion	Area: CD139_SNS.raw (F1210)
		Adenine	C5 H5 N5	Full match	Full match	No results		7e-05	135.054	135.055	136.062	2.347	1	99.6	No matches found	No matches found	DDA for preferred ion	[M+H]+1	5.02538e+09
		Adenine	C5 H5 N5	No match	Invalid mass	No results		-17.0264	135.054	118.028	136.062	5.497	1	99.6	No matches found	No matches found	DDA for other ion	[M+NH4]+1	3.59251e+09
		Adenine	C5 H5 N5	No match	Invalid mass	No match		-0.00129	135.054	135.053	134.046	5.504	1	94.3	No matches found	Multiple matches found	DDA for preferred ion	[M-H]-1	3.5664e+08
		Adenine	C5 H5 N5	Full match	Full match	No results		0.00024	135.054	135.055	136.062	6.926	1	97	No matches found	No matches found	DDA for preferred ion	[M+H]+1	2.06834e+08
Adenine	C5 H5 N5	Full match	Full match	No results		7e-05	135.054	135.055	136.062	2.347	1	99.6	No matches found	No matches found	DDA for preferred ion	[M+H]+1	5.02538e+09
	Tags	Checked	Structure	Name	Formula	Molecular Weight	Best Match	mzCloud ID	KEGG ID	Compound Class	DeltaMass [Da]	DeltaMass [ppm]	Match	Confidence	Compound Match
		FALSE	#mol format Mass Frontier 5/10/2024 11:04:27 AM 2D 10 11 0 0 0 0 0 0 0 0 1 V2000 7.2414 -6.6207 0.0000 N 0 0 0 0 0 0 0 0 0 0 0 0 7.2414 -7.3793 0.0000 C 0 0 0 0 0 0 0 0 0 0 0 0 6.5862 -7.7586 0.0000 N 0 0 0 0 0 0 0 0 0 0 0 0 5.9310 -7.3793 0.0000 C 0 0 0 0 0 0 0 0 0 0 0 0 5.1724 -7.6207 0.0000 N 0 0 0 0 0 0 0 0 0 0 0 0 4.7586 -7.0345 0.0000 C 0 0 0 0 0 0 0 0 0 0 0 0 5.2069 -6.4138 0.0000 N 0 0 0 …	Adenine	C5 H5 N5	135.054	99.6	Reference-296	C00147	Endogenous Metabolites	7.20549e-05	0.533525	99.5781	9.97891	Full match
		Name	Formula	Annot. Source: Predicted Compositions	Annot. Source: mzCloud Search	Annot. Source: MassList Search	FISh Coverage	Annot. DeltaMass [Da]	Annotation MW	Calc. MW	m/z	RT [min]	# mzCloud Results	mzCloud Best Match	Mass List Match: Arita Lab 6549 Flavonoid Structure Database	Mass List Match: Natural Products Atlas 2020_06	MS2	Reference Ion	Area: CD139_SNS.raw (F1210)
		Adenine	C5 H5 N5	Full match	Full match	No results		7e-05	135.054	135.055	136.062	2.347	1	99.6	No matches found	No matches found	DDA for preferred ion	[M+H]+1	5.02538e+09
		Adenine	C5 H5 N5	No match	Invalid mass	No results		-17.0264	135.054	118.028	136.062	5.497	1	99.6	No matches found	No matches found	DDA for other ion	[M+NH4]+1	3.59251e+09
		Adenine	C5 H5 N5	No match	Invalid mass	No match		-0.00129	135.054	135.053	134.046	5.504	1	94.3	No matches found	Multiple matches found	DDA for preferred ion	[M-H]-1	3.5664e+08
		Adenine	C5 H5 N5	Full match	Full match	No results		0.00024	135.054	135.055	136.062	6.926	1	97	No matches found	No matches found	DDA for preferred ion	[M+H]+1	2.06834e+08
Chlorogenic acid	C16 H18 O9	Not the top hit	Full match	Partial match		-0.00035	354.095	354.095	353.087	10.905	2	99.6	No matches found	Multiple matches found	DDA for preferred ion	[M-H]-1	2.12333e+09
	Tags	Checked	Structure	Name	Formula	Molecular Weight	Best Match	mzCloud ID	KEGG ID	Compound Class	DeltaMass [Da]	DeltaMass [ppm]	Match	Confidence	Compound Match
		FALSE	#mol format Mass Frontier 5/10/2024 11:04:42 AM 2D 25 26 0 0 0 0 0 0 0 0 1 V2000 2.6552 -1.3448 0.0000 O 0 0 0 0 0 0 0 0 0 0 0 0 3.3103 -0.2069 0.0000 O 0 0 0 0 0 0 0 0 0 0 0 0 7.2414 -0.9655 0.0000 O 0 0 0 0 0 0 0 0 0 0 0 0 7.2414 -2.4828 0.0000 O 0 0 0 0 0 0 0 0 0 0 0 0 3.3103 -0.9655 0.0000 C 0 0 0 0 0 0 0 0 0 0 0 0 3.9655 -1.3448 0.0000 C 0 0 0 0 0 0 0 0 0 0 0 0 4.6207 -0.9655 0.0000 C 0 0 0 …	Chlorogenic acid	C16 H18 O9	354.095	99.6	Reference-962		Endogenous Metabolites	-0.000347011	-0.979994	99.5748	88.6468	Full match
		Name	Formula	Annot. Source: Predicted Compositions	Annot. Source: mzCloud Search	Annot. Source: MassList Search	FISh Coverage	Annot. DeltaMass [Da]	Annotation MW	Calc. MW	m/z	RT [min]	# mzCloud Results	mzCloud Best Match	Mass List Match: Arita Lab 6549 Flavonoid Structure Database	Mass List Match: Natural Products Atlas 2020_06	MS2	Reference Ion	Area: CD139_SNS.raw (F1210)
		Chlorogenic acid	C16 H18 O9	Not the top hit	Full match	Partial match		-0.00035	354.095	354.095	353.087	10.905	2	99.6	No matches found	Multiple matches found	DDA for preferred ion	[M-H]-1	2.12333e+09
		FALSE	#mol format Mass Frontier 5/10/2024 11:04:41 AM 2D 25 26 0 0 0 0 0 0 0 0 1 V2000 3.9655 -3.0345 0.0000 O 0 0 0 0 0 0 0 0 0 0 0 0 3.9655 -3.7931 0.0000 C 0 0 0 0 0 0 0 0 0 0 0 0 3.3103 -4.2759 0.0000 C 0 0 0 0 0 0 0 0 0 0 0 0 2.4483 -4.2759 0.0000 C 0 0 0 0 0 0 0 0 0 0 0 0 1.8276 -3.7931 0.0000 C 0 0 0 0 0 0 0 0 0 0 0 0 2.4483 -3.3793 0.0000 C 0 0 0 0 0 0 0 0 0 0 0 0 3.3103 -3.3793 0.0000 C 0 0 0 …	Neochlorogenic acid	C16 H18 O9	354.095	93.4	Reference-7783	C17147		-0.000347011	-0.979994	93.3701	58.4231	Full match
		Name	Formula	Annot. Source: Predicted Compositions	Annot. Source: mzCloud Search	Annot. Source: MassList Search	FISh Coverage	Annot. DeltaMass [Da]	Annotation MW	Calc. MW	m/z	RT [min]	# mzCloud Results	mzCloud Best Match	Mass List Match: Arita Lab 6549 Flavonoid Structure Database	Mass List Match: Natural Products Atlas 2020_06	MS2	Reference Ion	Area: CD139_SNS.raw (F1210)
		Chlorogenic acid	C16 H18 O9	Not the top hit	Full match	Partial match		-0.00035	354.095	354.095	353.087	10.905	2	99.6	No matches found	Multiple matches found	DDA for preferred ion	[M-H]-1	2.12333e+09
Nicotinamide	C6 H6 N2 O	Full match	Full match	No results		0.0003	122.048	122.048	123.056	3.066	1	99.6	No matches found	No matches found	DDA for preferred ion	[M+H]+1	2.61213e+09
	Tags	Checked	Structure	Name	Formula	Molecular Weight	Best Match	mzCloud ID	KEGG ID	Compound Class	DeltaMass [Da]	DeltaMass [ppm]	Match	Confidence	Compound Match
		FALSE	#mol format Mass Frontier 5/10/2024 11:04:28 AM 2D 9 9 0 0 0 0 0 0 0 0 1 V2000 5.6897 -4.9655 0.0000 C 0 0 0 0 0 0 0 0 0 0 0 0 5.0345 -4.5862 0.0000 N 0 0 0 0 0 0 0 0 0 0 0 0 4.3793 -4.9655 0.0000 C 0 0 0 0 0 0 0 0 0 0 0 0 4.3793 -5.7241 0.0000 C 0 0 0 0 0 0 0 0 0 0 0 0 5.0345 -6.1034 0.0000 C 0 0 0 0 0 0 0 0 0 0 0 0 5.6897 -5.7241 0.0000 C 0 0 0 0 0 0 0 0 0 0 0 0 6.3448 -6.1034 0.0000 C 0 0 0 0 …	Nicotinamide	C6 H6 N2 O	122.048	99.6	Reference-517	C00153	Endogenous Metabolites; Therapeutics/Prescription Drugs	0.000304428	2.49433	99.5699	93.4357	Full match
		Name	Formula	Annot. Source: Predicted Compositions	Annot. Source: mzCloud Search	Annot. Source: MassList Search	FISh Coverage	Annot. DeltaMass [Da]	Annotation MW	Calc. MW	m/z	RT [min]	# mzCloud Results	mzCloud Best Match	Mass List Match: Arita Lab 6549 Flavonoid Structure Database	Mass List Match: Natural Products Atlas 2020_06	MS2	Reference Ion	Area: CD139_SNS.raw (F1210)
		Nicotinamide	C6 H6 N2 O	Full match	Full match	No results		0.0003	122.048	122.048	123.056	3.066	1	99.6	No matches found	No matches found	DDA for preferred ion	[M+H]+1	2.61213e+09
Tangeritin	C20 H20 O7	Full match	Full match	Partial match		-0.00077	372.121	372.12	373.127	18.7	3	99.6	Multiple matches found	Multiple matches found	DDA for preferred ion	[M+H]+1	7.8575e+10
	Tags	Checked	Structure	Name	Formula	Molecular Weight	Best Match	mzCloud ID	KEGG ID	Compound Class	DeltaMass [Da]	DeltaMass [ppm]	Match	Confidence	Compound Match
		FALSE	#mol format Mass Frontier 5/10/2024 11:03:06 AM 2D 26 28 0 0 0 0 0 0 0 0 1 V2000 0.5517 -1.3103 0.0000 O 0 0 0 0 0 0 0 0 0 0 0 0 -0.1034 -0.9310 0.0000 C 0 0 0 0 0 0 0 0 0 0 0 0 -0.7586 -1.3103 0.0000 C 0 0 0 0 0 0 0 0 0 0 0 0 -0.1034 -0.1724 0.0000 C 0 0 0 0 0 0 0 0 0 0 0 0 -0.7586 0.2069 0.0000 C 0 0 0 0 0 0 0 0 0 0 0 0 0.5517 0.2069 0.0000 C 0 0 0 0 0 0 0 0 0 0 0 0 -1.4138 -0.1724 0.0000 C 0 0…	N1-[[2-(2-hydroxybenzylidene)hydrazino](tetrahydro-1H-pyrrol-1-yl)methylidene]benzene-1-sulfonamide	C18 H20 N4 O3 S	372.126	54.8	Autoprocessed-47			-0.00547472	-14.712	48.417	40.6914	Invalid mass
		Name	Formula	Annot. Source: Predicted Compositions	Annot. Source: mzCloud Search	Annot. Source: MassList Search	FISh Coverage	Annot. DeltaMass [Da]	Annotation MW	Calc. MW	m/z	RT [min]	# mzCloud Results	mzCloud Best Match	Mass List Match: Arita Lab 6549 Flavonoid Structure Database	Mass List Match: Natural Products Atlas 2020_06	MS2	Reference Ion	Area: CD139_SNS.raw (F1210)
		Tangeritin	C20 H20 O7	Full match	Full match	Partial match		-0.00068	372.121	372.12	373.127	17.454	3	93.8	Multiple matches found	Multiple matches found	DDA for preferred ion	[M+H]+1	1.91842e+11
		Tangeritin	C20 H20 O7	Full match	Full match	Partial match		-0.00077	372.121	372.12	373.127	18.7	3	99.6	Multiple matches found	Multiple matches found	DDA for preferred ion	[M+H]+1	7.8575e+10
		FALSE	#mol format Mass Frontier 5/10/2024 11:04:13 AM 2D 26 28 0 0 0 0 0 0 0 0 1 V2000 6.8276 -10.0000 0.0000 C 0 0 0 0 0 0 0 0 0 0 0 0 6.1724 -10.3793 0.0000 C 0 0 0 0 0 0 0 0 0 0 0 0 6.1724 -11.1379 0.0000 C 0 0 0 0 0 0 0 0 0 0 0 0 6.8621 -11.5172 0.0000 C 0 0 0 0 0 0 0 0 0 0 0 0 7.5172 -11.1379 0.0000 C 0 0 0 0 0 0 0 0 0 0 0 0 7.5172 -10.3793 0.0000 C 0 0 0 0 0 0 0 0 0 0 0 0 8.1379 -9.9655 0.0000 N …	N-[1-(4-Chlorophenyl)-5-propyl-1H-pyrazol-4-yl]-N'-(4-fluorophenyl)urea	C19 H18 Cl F N4 O	372.115	51.1	Reference-4375			0.00481936	12.9512	45.1847	40.1665	Invalid mass
		Name	Formula	Annot. Source: Predicted Compositions	Annot. Source: mzCloud Search	Annot. Source: MassList Search	FISh Coverage	Annot. DeltaMass [Da]	Annotation MW	Calc. MW	m/z	RT [min]	# mzCloud Results	mzCloud Best Match	Mass List Match: Arita Lab 6549 Flavonoid Structure Database	Mass List Match: Natural Products Atlas 2020_06	MS2	Reference Ion	Area: CD139_SNS.raw (F1210)
		Tangeritin	C20 H20 O7	Full match	Full match	Partial match		-0.00068	372.121	372.12	373.127	17.454	3	93.8	Multiple matches found	Multiple matches found	DDA for preferred ion	[M+H]+1	1.91842e+11
		Tangeritin	C20 H20 O7	Full match	Full match	Partial match		-0.00077	372.121	372.12	373.127	18.7	3	99.6	Multiple matches found	Multiple matches found	DDA for preferred ion	[M+H]+1	7.8575e+10
		FALSE	#mol format Mass Frontier 5/10/2024 11:04:13 AM 2D 27 29 0 0 0 0 0 0 0 0 1 V2000 4.8621 -8.3793 0.0000 C 0 0 0 0 0 0 0 0 0 0 0 0 5.5172 -8.0000 0.0000 O 0 0 0 0 0 0 0 0 0 0 0 0 5.5172 -7.2414 0.0000 C 0 0 0 0 0 0 0 0 0 0 0 0 4.8621 -6.8621 0.0000 C 0 0 0 0 0 0 0 0 0 0 0 0 4.8621 -6.1034 0.0000 C 0 0 0 0 0 0 0 0 0 0 0 0 5.5172 -5.7241 0.0000 C 0 0 0 0 0 0 0 0 0 0 0 0 6.1724 -6.1034 0.0000 C 0 0 0 …	Tangeritin	C20 H20 O7	372.121	99.6	Reference-5849		Endogenous Metabolites	-0.000766497	-2.05981	99.5659	100	Full match
		Name	Formula	Annot. Source: Predicted Compositions	Annot. Source: mzCloud Search	Annot. Source: MassList Search	FISh Coverage	Annot. DeltaMass [Da]	Annotation MW	Calc. MW	m/z	RT [min]	# mzCloud Results	mzCloud Best Match	Mass List Match: Arita Lab 6549 Flavonoid Structure Database	Mass List Match: Natural Products Atlas 2020_06	MS2	Reference Ion	Area: CD139_SNS.raw (F1210)
		Tangeritin	C20 H20 O7	Full match	Full match	Partial match		-0.00068	372.121	372.12	373.127	17.454	3	93.8	Multiple matches found	Multiple matches found	DDA for preferred ion	[M+H]+1	1.91842e+11
		Tangeritin	C20 H20 O7	Full match	Full match	Partial match		-0.00077	372.121	372.12	373.127	18.7	3	99.6	Multiple matches found	Multiple matches found	DDA for preferred ion	[M+H]+1	7.8575e+10
Hordenine	C10 H15 N O	Full match	Full match	Partial match		0.00024	165.115	165.116	166.123	4.361	4	99.5	No matches found	Multiple matches found	DDA for preferred ion	[M+H]+1	2.18253e+09
	Tags	Checked	Structure	Name	Formula	Molecular Weight	Best Match	mzCloud ID	KEGG ID	Compound Class	DeltaMass [Da]	DeltaMass [ppm]	Match	Confidence	Compound Match
		FALSE	#mol format Mass Frontier 5/10/2024 11:04:44 AM 2D 12 12 0 0 0 0 0 0 0 0 1 V2000 6.0690 -4.7586 0.0000 C 0 0 0 0 0 0 0 0 0 0 0 0 5.4138 -5.1379 0.0000 C 0 0 0 0 0 0 0 0 0 0 0 0 5.4138 -5.8966 0.0000 C 0 0 0 0 0 0 0 0 0 0 0 0 6.0690 -6.2759 0.0000 C 0 0 0 0 0 0 0 0 0 0 0 0 6.7241 -5.8966 0.0000 C 0 0 0 0 0 0 0 0 0 0 0 0 6.7241 -5.1379 0.0000 C 0 0 0 0 0 0 0 0 0 0 0 0 7.3793 -4.7586 0.0000 C 0 0 0 …	4-Methoxyamphetamine	C10 H15 N O	165.115	83	Reference-2310		Drugs of Abuse/Illegal Drugs	0.000238289	1.44317	82.9987	51.8276	Partial match
		Name	Formula	Annot. Source: Predicted Compositions	Annot. Source: mzCloud Search	Annot. Source: MassList Search	FISh Coverage	Annot. DeltaMass [Da]	Annotation MW	Calc. MW	m/z	RT [min]	# mzCloud Results	mzCloud Best Match	Mass List Match: Arita Lab 6549 Flavonoid Structure Database	Mass List Match: Natural Products Atlas 2020_06	MS2	Reference Ion	Area: CD139_SNS.raw (F1210)
		Hordenine	C10 H15 N O	Full match	Full match	Partial match		0.00024	165.115	165.116	166.123	4.361	4	99.5	No matches found	Multiple matches found	DDA for preferred ion	[M+H]+1	2.18253e+09
		FALSE	#mol format Mass Frontier 5/10/2024 11:04:48 AM 2D 12 12 0 0 0 0 0 0 0 0 1 V2000 7.2414 -2.3103 0.0000 C 0 0 0 0 0 0 0 0 0 0 0 0 6.5862 -2.6897 0.0000 O 0 0 0 0 0 0 0 0 0 0 0 0 6.5862 -3.4483 0.0000 C 0 0 0 0 0 0 0 0 0 0 0 0 5.9310 -3.8276 0.0000 C 0 0 0 0 0 0 0 0 0 0 0 0 5.9310 -4.5862 0.0000 C 0 0 0 0 0 0 0 0 0 0 0 0 6.5862 -4.9655 0.0000 C 0 0 0 0 0 0 0 0 0 0 0 0 7.2414 -4.5862 0.0000 C 0 0 0 …	2-Methoxyamphetamine	C10 H15 N O	165.115	86.9	Reference-6295			0.000238289	1.44317	86.9459	54.1447	Partial match
		Name	Formula	Annot. Source: Predicted Compositions	Annot. Source: mzCloud Search	Annot. Source: MassList Search	FISh Coverage	Annot. DeltaMass [Da]	Annotation MW	Calc. MW	m/z	RT [min]	# mzCloud Results	mzCloud Best Match	Mass List Match: Arita Lab 6549 Flavonoid Structure Database	Mass List Match: Natural Products Atlas 2020_06	MS2	Reference Ion	Area: CD139_SNS.raw (F1210)
		Hordenine	C10 H15 N O	Full match	Full match	Partial match		0.00024	165.115	165.116	166.123	4.361	4	99.5	No matches found	Multiple matches found	DDA for preferred ion	[M+H]+1	2.18253e+09
		FALSE	#mol format Mass Frontier 5/10/2024 11:04:48 AM 2D 12 12 0 0 0 0 0 0 0 0 1 V2000 12.3448 -8.6207 0.0000 C 0 0 0 0 0 0 0 0 0 0 0 0 12.3448 -7.8621 0.0000 C 0 0 0 0 0 0 0 0 0 0 0 0 11.6897 -7.4828 0.0000 C 0 0 0 0 0 0 0 0 0 0 0 0 11.0345 -7.8621 0.0000 C 0 0 0 0 0 0 0 0 0 0 0 0 11.0345 -8.6207 0.0000 C 0 0 0 0 0 0 0 0 0 0 0 0 10.3793 -9.0000 0.0000 C 0 0 0 0 0 0 0 0 0 0 0 0 9.7241 -8.6207 0.0000 C …	3-Methoxyamphetamine	C10 H15 N O	165.115	91.7	Reference-6294			0.000238289	1.44317	91.7277	62.1063	Partial match
		Name	Formula	Annot. Source: Predicted Compositions	Annot. Source: mzCloud Search	Annot. Source: MassList Search	FISh Coverage	Annot. DeltaMass [Da]	Annotation MW	Calc. MW	m/z	RT [min]	# mzCloud Results	mzCloud Best Match	Mass List Match: Arita Lab 6549 Flavonoid Structure Database	Mass List Match: Natural Products Atlas 2020_06	MS2	Reference Ion	Area: CD139_SNS.raw (F1210)
		Hordenine	C10 H15 N O	Full match	Full match	Partial match		0.00024	165.115	165.116	166.123	4.361	4	99.5	No matches found	Multiple matches found	DDA for preferred ion	[M+H]+1	2.18253e+09
		FALSE	#mol format Mass Frontier 5/10/2024 11:04:47 AM 2D 12 12 0 0 0 0 0 0 0 0 1 V2000 10.0345 -4.3103 0.0000 C 0 0 0 0 0 0 0 0 0 0 0 0 10.0345 -5.0690 0.0000 N 0 0 0 0 0 0 0 0 0 0 0 0 9.3793 -5.4483 0.0000 C 0 0 0 0 0 0 0 0 0 0 0 0 8.7241 -5.0690 0.0000 C 0 0 0 0 0 0 0 0 0 0 0 0 8.0690 -5.4483 0.0000 C 0 0 0 0 0 0 0 0 0 0 0 0 8.0690 -6.2069 0.0000 C 0 0 0 0 0 0 0 0 0 0 0 0 7.4138 -6.5862 0.0000 C 0 0 …	Hordenine	C10 H15 N O	165.115	99.5	Reference-7293	C06199	Endogenous Metabolites	0.000238289	1.44317	99.5438	93.4357	Full match
		Name	Formula	Annot. Source: Predicted Compositions	Annot. Source: mzCloud Search	Annot. Source: MassList Search	FISh Coverage	Annot. DeltaMass [Da]	Annotation MW	Calc. MW	m/z	RT [min]	# mzCloud Results	mzCloud Best Match	Mass List Match: Arita Lab 6549 Flavonoid Structure Database	Mass List Match: Natural Products Atlas 2020_06	MS2	Reference Ion	Area: CD139_SNS.raw (F1210)
		Hordenine	C10 H15 N O	Full match	Full match	Partial match		0.00024	165.115	165.116	166.123	4.361	4	99.5	No matches found	Multiple matches found	DDA for preferred ion	[M+H]+1	2.18253e+09
2-Hydroxyhippuric acid	C9 H9 N O4	No match	Invalid mass	No results		21.982	195.053	217.035	218.042	1.567	2	99.5	No matches found	No matches found	DDA for preferred ion	[M+H]+1	1.18112e+09
	Tags	Checked	Structure	Name	Formula	Molecular Weight	Best Match	mzCloud ID	KEGG ID	Compound Class	DeltaMass [Da]	DeltaMass [ppm]	Match	Confidence	Compound Match
		FALSE	#mol format Mass Frontier 5/10/2024 11:04:35 AM 2D 14 14 0 0 0 0 0 0 0 0 1 V2000 4.8621 -4.1379 0.0000 O 0 0 0 0 0 0 0 0 0 0 0 0 4.8621 -4.8966 0.0000 C 0 0 0 0 0 0 0 0 0 0 0 0 4.2069 -5.2759 0.0000 C 0 0 0 0 0 0 0 0 0 0 0 0 4.2069 -6.0345 0.0000 C 0 0 0 0 0 0 0 0 0 0 0 0 4.8621 -6.4138 0.0000 C 0 0 0 0 0 0 0 0 0 0 0 0 5.5172 -6.0345 0.0000 C 0 0 0 0 0 0 0 0 0 0 0 0 5.5172 -5.2759 0.0000 C 0 0 0 …	2-Hydroxyhippuric acid	C9 H9 N O4	195.053	99.5	Reference-529	C07588	Endogenous Metabolites	21.982	112697	99.5347	9.97673	Invalid mass
		Name	Formula	Annot. Source: Predicted Compositions	Annot. Source: mzCloud Search	Annot. Source: MassList Search	FISh Coverage	Annot. DeltaMass [Da]	Annotation MW	Calc. MW	m/z	RT [min]	# mzCloud Results	mzCloud Best Match	Mass List Match: Arita Lab 6549 Flavonoid Structure Database	Mass List Match: Natural Products Atlas 2020_06	MS2	Reference Ion	Area: CD139_SNS.raw (F1210)
		2-Hydroxyhippuric acid	C9 H9 N O4	No match	Invalid mass	No results		21.982	195.053	217.035	218.042	1.567	2	99.5	No matches found	No matches found	DDA for preferred ion	[M+H]+1	1.18112e+09
		FALSE	#mol format Mass Frontier 5/10/2024 11:04:35 AM 2D 15 17 0 0 0 0 0 0 0 0 1 V2000 4.0000 -5.7931 0.0000 N 0 0 0 0 0 0 0 0 0 0 0 0 3.2759 -5.5517 0.0000 C 0 0 0 0 0 0 0 0 0 0 0 0 2.6207 -5.9310 0.0000 C 0 0 0 0 0 0 0 0 0 0 0 0 1.9655 -5.5517 0.0000 C 0 0 0 0 0 0 0 0 0 0 0 0 1.9655 -4.7931 0.0000 C 0 0 0 0 0 0 0 0 0 0 0 0 2.6207 -4.4138 0.0000 C 0 0 0 0 0 0 0 0 0 0 0 0 3.2759 -4.7931 0.0000 C 0 0 0 …	5-Hydroxythiabendazole	C10 H7 N3 O S	217.031	98.4	Reference-259		Pesticides/Herbicides	0.00417669	19.2447	98.4066	9.92033	Invalid mass
		Name	Formula	Annot. Source: Predicted Compositions	Annot. Source: mzCloud Search	Annot. Source: MassList Search	FISh Coverage	Annot. DeltaMass [Da]	Annotation MW	Calc. MW	m/z	RT [min]	# mzCloud Results	mzCloud Best Match	Mass List Match: Arita Lab 6549 Flavonoid Structure Database	Mass List Match: Natural Products Atlas 2020_06	MS2	Reference Ion	Area: CD139_SNS.raw (F1210)
		2-Hydroxyhippuric acid	C9 H9 N O4	No match	Invalid mass	No results		21.982	195.053	217.035	218.042	1.567	2	99.5	No matches found	No matches found	DDA for preferred ion	[M+H]+1	1.18112e+09
Bis(4-ethylbenzylidene)sorbitol	C24 H30 O6	Not the top hit	Full match	Partial match		-0.00033	414.204	414.204	415.211	18.295	2	99.5	No matches found	Multiple matches found	DDA for preferred ion	[M+H]+1	3.55103e+08
	Tags	Checked	Structure	Name	Formula	Molecular Weight	Best Match	mzCloud ID	KEGG ID	Compound Class	DeltaMass [Da]	DeltaMass [ppm]	Match	Confidence	Compound Match
		FALSE	#mol format Mass Frontier 5/10/2024 11:05:18 AM 2D 30 33 0 0 0 0 0 0 0 0 1 V2000 0.5172 -0.8966 0.0000 C 0 0 0 0 0 0 0 0 0 0 0 0 1.1724 -0.5172 0.0000 C 0 0 0 0 0 0 0 0 0 0 0 0 1.8276 -0.8966 0.0000 C 0 0 0 0 0 0 0 0 0 0 0 0 1.8276 -1.6552 0.0000 C 0 0 0 0 0 0 0 0 0 0 0 0 2.4828 -2.0345 0.0000 C 0 0 0 0 0 0 0 0 0 0 0 0 3.1379 -1.6552 0.0000 C 0 0 0 0 0 0 0 0 0 0 0 0 3.7931 -2.0345 0.0000 C 0 0 0 …	Bis(4-ethylbenzylidene)sorbitol	C24 H30 O6	414.204	99.5	Reference-7437		Extractables/Leachables	-0.000333686	-0.805608	99.5279	9.97639	Full match
		Name	Formula	Annot. Source: Predicted Compositions	Annot. Source: mzCloud Search	Annot. Source: MassList Search	FISh Coverage	Annot. DeltaMass [Da]	Annotation MW	Calc. MW	m/z	RT [min]	# mzCloud Results	mzCloud Best Match	Mass List Match: Arita Lab 6549 Flavonoid Structure Database	Mass List Match: Natural Products Atlas 2020_06	MS2	Reference Ion	Area: CD139_SNS.raw (F1210)
		Bis(4-ethylbenzylidene)sorbitol	C24 H30 O6	Not the top hit	Full match	Partial match		-0.00033	414.204	414.204	415.211	18.295	2	99.5	No matches found	Multiple matches found	DDA for preferred ion	[M+H]+1	3.55103e+08
		FALSE	#mol format Mass Frontier 5/10/2024 11:03:51 AM 2D 31 34 0 0 0 0 0 0 0 0 1 V2000 4.3103 -0.5172 0.0000 C 0 0 0 0 0 0 0 0 0 0 0 0 4.2414 -1.2759 0.0000 C 0 0 0 0 0 0 0 0 0 0 0 0 3.5517 -1.5517 0.0000 O 0 0 0 0 0 0 0 0 0 0 0 0 3.4483 -2.3103 0.0000 C 0 0 0 0 0 0 0 0 0 0 0 0 4.0000 -2.7931 0.0000 C 0 0 0 0 0 0 0 0 0 0 0 0 3.6897 -3.5172 0.0000 C 0 0 0 0 0 0 0 0 0 0 0 0 2.9310 -3.4138 0.0000 C 0 0 0 …	NP-002105	C24 H32 O7	432.215	54.6	Autoprocessed-8224		Endogenous Metabolites; Natural Products/Medicines	-18.0109	-41671.2	54.6053	7.73027	Invalid mass
		Name	Formula	Annot. Source: Predicted Compositions	Annot. Source: mzCloud Search	Annot. Source: MassList Search	FISh Coverage	Annot. DeltaMass [Da]	Annotation MW	Calc. MW	m/z	RT [min]	# mzCloud Results	mzCloud Best Match	Mass List Match: Arita Lab 6549 Flavonoid Structure Database	Mass List Match: Natural Products Atlas 2020_06	MS2	Reference Ion	Area: CD139_SNS.raw (F1210)
		Bis(4-ethylbenzylidene)sorbitol	C24 H30 O6	Not the top hit	Full match	Partial match		-0.00033	414.204	414.204	415.211	18.295	2	99.5	No matches found	Multiple matches found	DDA for preferred ion	[M+H]+1	3.55103e+08
α-Eleostearic acid	C18 H30 O2	Full match	Full match	Partial match		-0.0002	278.225	278.224	279.232	20.556	5	99.5	No matches found	Multiple matches found	DDA for preferred ion	[M+H]+1	6.18025e+09
	Tags	Checked	Structure	Name	Formula	Molecular Weight	Best Match	mzCloud ID	KEGG ID	Compound Class	DeltaMass [Da]	DeltaMass [ppm]	Match	Confidence	Compound Match
		FALSE	#mol format Mass Frontier 5/10/2024 11:04:19 AM 2D 20 19 0 0 0 0 0 0 0 0 1 V2000 1.1724 -4.0345 0.0000 C 0 0 0 0 0 0 0 0 0 0 0 0 1.8276 -4.4138 0.0000 C 0 0 0 0 0 0 0 0 0 0 0 0 2.4828 -4.0345 0.0000 C 0 0 0 0 0 0 0 0 0 0 0 0 3.1379 -4.4138 0.0000 C 0 0 0 0 0 0 0 0 0 0 0 0 3.7931 -4.0345 0.0000 C 0 0 0 0 0 0 0 0 0 0 0 0 4.4483 -4.4138 0.0000 C 0 0 0 0 0 0 0 0 0 0 0 0 5.1034 -4.0345 0.0000 C 0 0 0 …	Pinolenic acid	C18 H30 O2	278.225	84.6	Reference-6595			-0.000197903	-0.711306	84.6133	78.5116	Partial match
		Name	Formula	Annot. Source: Predicted Compositions	Annot. Source: mzCloud Search	Annot. Source: MassList Search	FISh Coverage	Annot. DeltaMass [Da]	Annotation MW	Calc. MW	m/z	RT [min]	# mzCloud Results	mzCloud Best Match	Mass List Match: Arita Lab 6549 Flavonoid Structure Database	Mass List Match: Natural Products Atlas 2020_06	MS2	Reference Ion	Area: CD139_SNS.raw (F1210)
		α-Eleostearic acid	C18 H30 O2	Full match	Full match	Partial match		-0.0002	278.225	278.224	279.232	20.556	5	99.5	No matches found	Multiple matches found	DDA for preferred ion	[M+H]+1	6.18025e+09
		α-Linolenic acid	C18 H30 O2	Full match	Full match	Partial match		-2e-05	278.225	278.225	279.232	22.555	5	98.9	No matches found	Multiple matches found	DDA for preferred ion	[M+H]+1	1.12289e+09
		FALSE	#mol format Mass Frontier 5/10/2024 11:04:19 AM 2D 20 19 0 0 0 0 0 0 0 0 1 V2000 1.1724 -1.8621 0.0000 O 0 0 0 0 0 0 0 0 0 0 0 0 1.8276 -1.4828 0.0000 C 0 0 0 0 0 0 0 0 0 0 0 0 2.4828 -1.8621 0.0000 C 0 0 0 0 0 0 0 0 0 0 0 0 3.1379 -1.4828 0.0000 C 0 0 0 0 0 0 0 0 0 0 0 0 3.7931 -1.8621 0.0000 C 0 0 0 0 0 0 0 0 0 0 0 0 4.4483 -1.4828 0.0000 C 0 0 0 0 0 0 0 0 0 0 0 0 5.1034 -1.8621 0.0000 C 0 0 0 …	α-Linolenic acid	C18 H30 O2	278.225	98.9	Reference-6865	C06427		-0.000197903	-0.711306	98.3665	98.4483	Partial match
		Name	Formula	Annot. Source: Predicted Compositions	Annot. Source: mzCloud Search	Annot. Source: MassList Search	FISh Coverage	Annot. DeltaMass [Da]	Annotation MW	Calc. MW	m/z	RT [min]	# mzCloud Results	mzCloud Best Match	Mass List Match: Arita Lab 6549 Flavonoid Structure Database	Mass List Match: Natural Products Atlas 2020_06	MS2	Reference Ion	Area: CD139_SNS.raw (F1210)
		α-Eleostearic acid	C18 H30 O2	Full match	Full match	Partial match		-0.0002	278.225	278.224	279.232	20.556	5	99.5	No matches found	Multiple matches found	DDA for preferred ion	[M+H]+1	6.18025e+09
		α-Linolenic acid	C18 H30 O2	Full match	Full match	Partial match		-2e-05	278.225	278.225	279.232	22.555	5	98.9	No matches found	Multiple matches found	DDA for preferred ion	[M+H]+1	1.12289e+09
		FALSE	#mol format Mass Frontier 5/10/2024 11:04:18 AM 2D 20 19 0 0 0 0 0 0 0 0 1 V2000 6.5172 -0.7241 0.0000 O 0 0 0 0 0 0 0 0 0 0 0 0 5.8621 -1.1034 0.0000 C 0 0 0 0 0 0 0 0 0 0 0 0 5.2069 -0.7241 0.0000 C 0 0 0 0 0 0 0 0 0 0 0 0 4.5517 -1.1034 0.0000 C 0 0 0 0 0 0 0 0 0 0 0 0 3.8966 -0.7241 0.0000 C 0 0 0 0 0 0 0 0 0 0 0 0 3.2414 -1.1034 0.0000 C 0 0 0 0 0 0 0 0 0 0 0 0 2.5862 -0.7241 0.0000 C 0 0 0 …	α-Eleostearic acid	C18 H30 O2	278.225	99.5	Reference-6594	C08315		-0.000197903	-0.711306	99.5146	100	Full match
		Name	Formula	Annot. Source: Predicted Compositions	Annot. Source: mzCloud Search	Annot. Source: MassList Search	FISh Coverage	Annot. DeltaMass [Da]	Annotation MW	Calc. MW	m/z	RT [min]	# mzCloud Results	mzCloud Best Match	Mass List Match: Arita Lab 6549 Flavonoid Structure Database	Mass List Match: Natural Products Atlas 2020_06	MS2	Reference Ion	Area: CD139_SNS.raw (F1210)
		α-Eleostearic acid	C18 H30 O2	Full match	Full match	Partial match		-0.0002	278.225	278.224	279.232	20.556	5	99.5	No matches found	Multiple matches found	DDA for preferred ion	[M+H]+1	6.18025e+09
		α-Linolenic acid	C18 H30 O2	Full match	Full match	Partial match		-2e-05	278.225	278.225	279.232	22.555	5	98.9	No matches found	Multiple matches found	DDA for preferred ion	[M+H]+1	1.12289e+09
		FALSE	#mol format Mass Frontier 5/10/2024 11:03:12 AM 2D 25 24 0 0 0 0 0 0 0 0 1 V2000 0.5172 -0.5172 0.0000 C 0 0 0 0 0 0 0 0 0 0 0 0 1.1724 -0.8966 0.0000 C 0 0 0 0 0 0 0 0 0 0 0 0 1.1724 -1.6207 0.0000 C 0 0 0 0 0 0 0 0 0 0 0 0 1.7931 -2.0000 0.0000 C 0 0 0 0 0 0 0 0 0 0 0 0 1.7931 -2.7586 0.0000 C 0 0 0 0 0 0 0 0 0 0 0 0 2.4828 -3.1379 0.0000 C 0 0 0 0 0 0 0 0 0 0 0 0 2.4828 -3.8966 0.0000 C 0 0 0 …	NP-020521	C18 H32 O3	296.235	98.2	Autoprocessed-6501		Endogenous Metabolites; Natural Products/Medicines	-18.0108	-60798.9	98.2163	98.4483	Invalid mass
		Name	Formula	Annot. Source: Predicted Compositions	Annot. Source: mzCloud Search	Annot. Source: MassList Search	FISh Coverage	Annot. DeltaMass [Da]	Annotation MW	Calc. MW	m/z	RT [min]	# mzCloud Results	mzCloud Best Match	Mass List Match: Arita Lab 6549 Flavonoid Structure Database	Mass List Match: Natural Products Atlas 2020_06	MS2	Reference Ion	Area: CD139_SNS.raw (F1210)
		α-Eleostearic acid	C18 H30 O2	Full match	Full match	Partial match		-0.0002	278.225	278.224	279.232	20.556	5	99.5	No matches found	Multiple matches found	DDA for preferred ion	[M+H]+1	6.18025e+09
		α-Linolenic acid	C18 H30 O2	Full match	Full match	Partial match		-2e-05	278.225	278.225	279.232	22.555	5	98.9	No matches found	Multiple matches found	DDA for preferred ion	[M+H]+1	1.12289e+09
		(±)9(10)-DiHOME	C18 H34 O4	No match	Invalid mass	No match		-18.0109	314.246	296.235	295.228	20.543	5	98.1	No matches found	Multiple matches found	DDA for preferred ion	[M-H]-1	9.25913e+08
		(±)12(13)-DiHOME	C18 H34 O4	No match	Invalid mass	No match		-18.0107	314.246	296.235	295.228	22.859	5	86.3	No matches found	Multiple matches found	DDA for preferred ion	[M-H]-1	1.80713e+08
		FALSE	#mol format Mass Frontier 5/10/2024 11:03:12 AM 2D 25 24 0 0 0 0 0 0 0 0 1 V2000 10.5517 -5.2759 0.0000 C 0 0 0 0 0 0 0 0 0 0 0 0 9.8966 -4.8966 0.0000 C 0 0 0 0 0 0 0 0 0 0 0 0 9.8966 -4.1379 0.0000 C 0 0 0 0 0 0 0 0 0 0 0 0 9.2414 -3.7586 0.0000 C 0 0 0 0 0 0 0 0 0 0 0 0 9.2414 -3.0000 0.0000 C 0 0 0 0 0 0 0 0 0 0 0 0 8.5862 -2.6207 0.0000 C 0 0 0 0 0 0 0 0 0 0 0 0 8.5862 -1.8621 0.0000 C 0 0 0…	NP-014287	C18 H32 O3	296.235	98.8	Autoprocessed-6559		Endogenous Metabolites; Natural Products/Medicines	-18.0108	-60798.9	98.7543	98.4483	Invalid mass
		Name	Formula	Annot. Source: Predicted Compositions	Annot. Source: mzCloud Search	Annot. Source: MassList Search	FISh Coverage	Annot. DeltaMass [Da]	Annotation MW	Calc. MW	m/z	RT [min]	# mzCloud Results	mzCloud Best Match	Mass List Match: Arita Lab 6549 Flavonoid Structure Database	Mass List Match: Natural Products Atlas 2020_06	MS2	Reference Ion	Area: CD139_SNS.raw (F1210)
		α-Eleostearic acid	C18 H30 O2	Full match	Full match	Partial match		-0.0002	278.225	278.224	279.232	20.556	5	99.5	No matches found	Multiple matches found	DDA for preferred ion	[M+H]+1	6.18025e+09
		α-Linolenic acid	C18 H30 O2	Full match	Full match	Partial match		-2e-05	278.225	278.225	279.232	22.555	5	98.9	No matches found	Multiple matches found	DDA for preferred ion	[M+H]+1	1.12289e+09
Caffeic acid	C9 H8 O4	No results	Invalid mass	No results		-46.0066	180.042	134.036	179.034	11.424	7	99.5	No matches found	No matches found	DDA for other ion	[M+FA-H]-1	1.37162e+09
	Tags	Checked	Structure	Name	Formula	Molecular Weight	Best Match	mzCloud ID	KEGG ID	Compound Class	DeltaMass [Da]	DeltaMass [ppm]	Match	Confidence	Compound Match
		FALSE	#mol format Mass Frontier 5/10/2024 11:04:36 AM 2D 13 13 0 0 0 0 0 0 0 0 1 V2000 6.3448 -4.8966 0.0000 C 0 0 0 0 0 0 0 0 0 0 0 0 7.0000 -5.2759 0.0000 C 0 0 0 0 0 0 0 0 0 0 0 0 7.0000 -6.0345 0.0000 C 0 0 0 0 0 0 0 0 0 0 0 0 6.3448 -6.4138 0.0000 C 0 0 0 0 0 0 0 0 0 0 0 0 5.6897 -6.0345 0.0000 C 0 0 0 0 0 0 0 0 0 0 0 0 5.6897 -5.2759 0.0000 C 0 0 0 0 0 0 0 0 0 0 0 0 5.0345 -6.4138 0.0000 O 0 0 0 …	4-Hydroxyphenylpyruvic acid	C9 H8 O4	180.042	30.9	Reference-1301	C01179	Endogenous Metabolites	-46.0066	-255532	30.8933	6.54466	Invalid mass
		Name	Formula	Annot. Source: Predicted Compositions	Annot. Source: mzCloud Search	Annot. Source: MassList Search	FISh Coverage	Annot. DeltaMass [Da]	Annotation MW	Calc. MW	m/z	RT [min]	# mzCloud Results	mzCloud Best Match	Mass List Match: Arita Lab 6549 Flavonoid Structure Database	Mass List Match: Natural Products Atlas 2020_06	MS2	Reference Ion	Area: CD139_SNS.raw (F1210)
		Caffeic acid	C9 H8 O4	No results	Invalid mass	No results		-46.0066	180.042	134.036	179.034	11.424	7	99.5	No matches found	No matches found	DDA for other ion	[M+FA-H]-1	1.37162e+09
		FALSE	#mol format Mass Frontier 5/10/2024 11:04:39 AM 2D 13 13 0 0 0 0 0 0 0 0 1 V2000 12.0000 -7.3448 0.0000 O 0 0 0 0 0 0 0 0 0 0 0 0 12.0000 -8.1034 0.0000 C 0 0 0 0 0 0 0 0 0 0 0 0 10.6897 -9.6207 0.0000 C 0 0 0 0 0 0 0 0 0 0 0 0 10.0345 -9.2414 0.0000 C 0 0 0 0 0 0 0 0 0 0 0 0 10.0345 -8.4828 0.0000 C 0 0 0 0 0 0 0 0 0 0 0 0 10.6897 -8.1034 0.0000 C 0 0 0 0 0 0 0 0 0 0 0 0 11.3448 -8.4828 0.0000 C…	Monomethyl phthalate	C9 H8 O4	180.042	47.4	Reference-2820		Pesticides/Herbicides; Endogenous Metabolites	-46.0066	-255532	33.3911	41.0257	Invalid mass
		Name	Formula	Annot. Source: Predicted Compositions	Annot. Source: mzCloud Search	Annot. Source: MassList Search	FISh Coverage	Annot. DeltaMass [Da]	Annotation MW	Calc. MW	m/z	RT [min]	# mzCloud Results	mzCloud Best Match	Mass List Match: Arita Lab 6549 Flavonoid Structure Database	Mass List Match: Natural Products Atlas 2020_06	MS2	Reference Ion	Area: CD139_SNS.raw (F1210)
		Caffeic acid	C9 H8 O4	No results	Invalid mass	No results		-46.0066	180.042	134.036	179.034	11.424	7	99.5	No matches found	No matches found	DDA for other ion	[M+FA-H]-1	1.37162e+09
		Caffeic acid	C9 H8 O4	No results	Invalid mass	No results		-0.00091	180.042	180.041	179.034	8.868	6	95.5	No matches found	No matches found	DDA for preferred ion	[M-H]-1	1.21661e+09
		Caffeic acid	C9 H8 O4	No match	Invalid mass	No results		-0.00102	180.042	180.041	179.034	14.416	6	55.1	No matches found	No matches found	DDA for preferred ion	[M-H]-1	1.71588e+08
		FALSE	#mol format Mass Frontier 5/10/2024 11:04:39 AM 2D 13 14 0 0 0 0 0 0 0 0 1 V2000 11.5862 -9.3448 0.0000 C 0 0 0 0 0 0 0 0 0 0 0 0 12.2414 -8.9655 0.0000 O 0 0 0 0 0 0 0 0 0 0 0 0 12.8966 -9.3448 0.0000 C 0 0 0 0 0 0 0 0 0 0 0 0 12.8966 -10.1034 0.0000 C 0 0 0 0 0 0 0 0 0 0 0 0 12.2414 -10.4828 0.0000 O 0 0 0 0 0 0 0 0 0 0 0 0 11.5862 -10.1034 0.0000 C 0 0 0 0 0 0 0 0 0 0 0 0 10.9310 -10.4828 0.00…	2,3-Dihydro-1,4-benzodioxine-5-carboxylic acid	C9 H8 O4	180.042	95.4	Reference-3904			-46.0066	-255532	95.4349	9.77174	Invalid mass
		Name	Formula	Annot. Source: Predicted Compositions	Annot. Source: mzCloud Search	Annot. Source: MassList Search	FISh Coverage	Annot. DeltaMass [Da]	Annotation MW	Calc. MW	m/z	RT [min]	# mzCloud Results	mzCloud Best Match	Mass List Match: Arita Lab 6549 Flavonoid Structure Database	Mass List Match: Natural Products Atlas 2020_06	MS2	Reference Ion	Area: CD139_SNS.raw (F1210)
		Caffeic acid	C9 H8 O4	No results	Invalid mass	No results		-46.0066	180.042	134.036	179.034	11.424	7	99.5	No matches found	No matches found	DDA for other ion	[M+FA-H]-1	1.37162e+09
		Caffeic acid	C9 H8 O4	No results	Invalid mass	No results		-0.00091	180.042	180.041	179.034	8.868	6	95.5	No matches found	No matches found	DDA for preferred ion	[M-H]-1	1.21661e+09
		Caffeic acid	C9 H8 O4	No match	Invalid mass	No results		-0.00102	180.042	180.041	179.034	14.416	6	55.1	No matches found	No matches found	DDA for preferred ion	[M-H]-1	1.71588e+08
		FALSE	#mol format Mass Frontier 5/10/2024 11:04:38 AM 2D 13 13 0 0 0 0 0 0 0 0 1 V2000 5.3448 -4.8621 0.0000 C 0 0 0 0 0 0 0 0 0 0 0 0 4.6897 -5.2414 0.0000 C 0 0 0 0 0 0 0 0 0 0 0 0 4.6897 -6.0000 0.0000 C 0 0 0 0 0 0 0 0 0 0 0 0 5.3448 -6.3793 0.0000 C 0 0 0 0 0 0 0 0 0 0 0 0 6.0000 -6.0000 0.0000 C 0 0 0 0 0 0 0 0 0 0 0 0 6.0000 -5.2414 0.0000 C 0 0 0 0 0 0 0 0 0 0 0 0 6.6552 -4.8966 0.0000 C 0 0 0 …	Caffeic acid	C9 H8 O4	180.042	99.5	Reference-337	C01197	Endogenous Metabolites	-46.0066	-255532	99.5086	9.97543	Invalid mass
		Name	Formula	Annot. Source: Predicted Compositions	Annot. Source: mzCloud Search	Annot. Source: MassList Search	FISh Coverage	Annot. DeltaMass [Da]	Annotation MW	Calc. MW	m/z	RT [min]	# mzCloud Results	mzCloud Best Match	Mass List Match: Arita Lab 6549 Flavonoid Structure Database	Mass List Match: Natural Products Atlas 2020_06	MS2	Reference Ion	Area: CD139_SNS.raw (F1210)
		Caffeic acid	C9 H8 O4	No results	Invalid mass	No results		-46.0066	180.042	134.036	179.034	11.424	7	99.5	No matches found	No matches found	DDA for other ion	[M+FA-H]-1	1.37162e+09
		Caffeic acid	C9 H8 O4	No results	Invalid mass	No results		-0.00091	180.042	180.041	179.034	8.868	6	95.5	No matches found	No matches found	DDA for preferred ion	[M-H]-1	1.21661e+09
		Caffeic acid	C9 H8 O4	No match	Invalid mass	No results		-0.00102	180.042	180.041	179.034	14.416	6	55.1	No matches found	No matches found	DDA for preferred ion	[M-H]-1	1.71588e+08
		FALSE	#mol format Mass Frontier 5/10/2024 11:03:21 AM 2D 13 14 0 0 0 0 0 0 0 0 1 V2000 3.4483 -3.9655 0.0000 C 0 0 0 0 0 0 0 0 0 0 0 0 2.7931 -3.5862 0.0000 O 0 0 0 0 0 0 0 0 0 0 0 0 2.7931 -2.8276 0.0000 C 0 0 0 0 0 0 0 0 0 0 0 0 3.4483 -2.4483 0.0000 C 0 0 0 0 0 0 0 0 0 0 0 0 3.4483 -1.6897 0.0000 C 0 0 0 0 0 0 0 0 0 0 0 0 2.7931 -1.3103 0.0000 C 0 0 0 0 0 0 0 0 0 0 0 0 2.1379 -1.6897 0.0000 C 0 0 0 …	NP-019636	C9 H8 O4	180.042	67.9	Autoprocessed-5665		Endogenous Metabolites; Natural Products/Medicines	-46.0066	-255532	34.2338	6.71169	Invalid mass
		Name	Formula	Annot. Source: Predicted Compositions	Annot. Source: mzCloud Search	Annot. Source: MassList Search	FISh Coverage	Annot. DeltaMass [Da]	Annotation MW	Calc. MW	m/z	RT [min]	# mzCloud Results	mzCloud Best Match	Mass List Match: Arita Lab 6549 Flavonoid Structure Database	Mass List Match: Natural Products Atlas 2020_06	MS2	Reference Ion	Area: CD139_SNS.raw (F1210)
		Caffeic acid	C9 H8 O4	No results	Invalid mass	No results		-46.0066	180.042	134.036	179.034	11.424	7	99.5	No matches found	No matches found	DDA for other ion	[M+FA-H]-1	1.37162e+09
		Caffeic acid	C9 H8 O4	No results	Invalid mass	No results		-0.00091	180.042	180.041	179.034	8.868	6	95.5	No matches found	No matches found	DDA for preferred ion	[M-H]-1	1.21661e+09
		7-Hydroxycoumarine	C9 H6 O3	Full match	Full match	No results		0.00014	162.032	162.032	163.039	14.227	3	59.7	No matches found	No matches found	DDA for preferred ion	[M+H]+1	7.91035e+08
		7-Hydroxycoumarine	C9 H6 O3	Full match	Full match	No results		2e-05	162.032	162.032	163.039	10.901	3	55.8	No matches found	No matches found	DDA for preferred ion	[M+H]+1	7.00273e+08
		7-Hydroxycoumarine	C9 H6 O3	Full match	Full match	No results		2e-05	162.032	162.032	163.039	11.439	3	57.5	No matches found	No matches found	DDA for preferred ion	[M+H]+1	6.11544e+08
		7-Hydroxycoumarine	C9 H6 O3	Full match	Full match	No results		0.00017	162.032	162.032	163.039	9.253	3	47	No matches found	No matches found	DDA for preferred ion	[M+H]+1	4.07213e+08
		7-Hydroxycoumarine	C9 H6 O3	Full match	Full match	No results		0.00022	162.032	162.032	163.039	12.599	3	83.3	No matches found	No matches found	DDA for preferred ion	[M+H]+1	3.12325e+08
		Caffeic acid	C9 H8 O4	No match	Invalid mass	No results		-0.00102	180.042	180.041	179.034	14.416	6	55.1	No matches found	No matches found	DDA for preferred ion	[M-H]-1	1.71588e+08
		FALSE	#mol format Mass Frontier 5/10/2024 11:03:21 AM 2D 15 15 0 0 0 0 0 0 0 0 1 V2000 3.3448 -1.8621 0.0000 O 0 0 0 0 0 0 0 0 0 0 0 0 3.3448 -2.6207 0.0000 C 0 0 0 0 0 0 0 0 0 0 0 0 4.0000 -3.0000 0.0000 C 0 0 0 0 0 0 0 0 0 0 0 0 4.0000 -3.7586 0.0000 C 0 0 0 0 0 0 0 0 0 0 0 0 3.3448 -4.1379 0.0000 C 0 0 0 0 0 0 0 0 0 0 0 0 2.6897 -3.7586 0.0000 C 0 0 0 0 0 0 0 0 0 0 0 0 2.6897 -3.0000 0.0000 C 0 0 0 …	NP-021030	C9 H8 O4	180.042	82.4	Autoprocessed-6370		Endogenous Metabolites; Natural Products/Medicines	-46.0066	-255532	82.4458	49.2528	Invalid mass
		Name	Formula	Annot. Source: Predicted Compositions	Annot. Source: mzCloud Search	Annot. Source: MassList Search	FISh Coverage	Annot. DeltaMass [Da]	Annotation MW	Calc. MW	m/z	RT [min]	# mzCloud Results	mzCloud Best Match	Mass List Match: Arita Lab 6549 Flavonoid Structure Database	Mass List Match: Natural Products Atlas 2020_06	MS2	Reference Ion	Area: CD139_SNS.raw (F1210)
		Caffeic acid	C9 H8 O4	No results	Invalid mass	No results		-46.0066	180.042	134.036	179.034	11.424	7	99.5	No matches found	No matches found	DDA for other ion	[M+FA-H]-1	1.37162e+09
		Caffeic acid	C9 H8 O4	No results	Invalid mass	No results		-0.00091	180.042	180.041	179.034	8.868	6	95.5	No matches found	No matches found	DDA for preferred ion	[M-H]-1	1.21661e+09
		Caffeic acid	C9 H8 O4	No match	Invalid mass	No results		-0.00102	180.042	180.041	179.034	14.416	6	55.1	No matches found	No matches found	DDA for preferred ion	[M-H]-1	1.71588e+08
		FALSE	#mol format Mass Frontier 5/10/2024 11:03:21 AM 2D 13 14 0 0 0 0 0 0 0 0 1 V2000 1.2414 -2.1379 0.0000 O 0 0 0 0 0 0 0 0 0 0 0 0 1.2414 -1.3793 0.0000 C 0 0 0 0 0 0 0 0 0 0 0 0 1.8966 -1.0000 0.0000 C 0 0 0 0 0 0 0 0 0 0 0 0 1.8966 -0.2414 0.0000 C 0 0 0 0 0 0 0 0 0 0 0 0 1.2414 0.1379 0.0000 C 0 0 0 0 0 0 0 0 0 0 0 0 0.5862 -0.2414 0.0000 C 0 0 0 0 0 0 0 0 0 0 0 0 -0.1379 -0.0345 0.0000 O 0 0 0 …	4-oxo-4,5,6,7-tetrahydrobenzo[b]furan-3-carboxylic acid	C9 H8 O4	180.042	94.7	Autoprocessed-7048			-46.0066	-255532	92.4313	9.62157	Invalid mass
		Name	Formula	Annot. Source: Predicted Compositions	Annot. Source: mzCloud Search	Annot. Source: MassList Search	FISh Coverage	Annot. DeltaMass [Da]	Annotation MW	Calc. MW	m/z	RT [min]	# mzCloud Results	mzCloud Best Match	Mass List Match: Arita Lab 6549 Flavonoid Structure Database	Mass List Match: Natural Products Atlas 2020_06	MS2	Reference Ion	Area: CD139_SNS.raw (F1210)
		Caffeic acid	C9 H8 O4	No results	Invalid mass	No results		-46.0066	180.042	134.036	179.034	11.424	7	99.5	No matches found	No matches found	DDA for other ion	[M+FA-H]-1	1.37162e+09
		Caffeic acid	C9 H8 O4	No results	Invalid mass	No results		-0.00091	180.042	180.041	179.034	8.868	6	95.5	No matches found	No matches found	DDA for preferred ion	[M-H]-1	1.21661e+09
		Caffeic acid	C9 H8 O4	No match	Invalid mass	No results		-0.00102	180.042	180.041	179.034	14.416	6	55.1	No matches found	No matches found	DDA for preferred ion	[M-H]-1	1.71588e+08
[(3R,5R,6S,8S)-3-(β-D-Glucopyranosyloxy)-6-hydroxy-8-methyl-9,10-dioxatetracyclo[4.3.1.02,5 03,8]dec-2-yl]methyl benzoate	C23 H28 O11	Not the top hit	Full match	Partial match		-0.00046	480.163	480.163	481.17	13.673	2	99.5	No matches found	Multiple matches found	DDA for preferred ion	[M+H]+1	8.42088e+09
	Tags	Checked	Structure	Name	Formula	Molecular Weight	Best Match	mzCloud ID	KEGG ID	Compound Class	DeltaMass [Da]	DeltaMass [ppm]	Match	Confidence	Compound Match
		FALSE	#mol format Mass Frontier 5/10/2024 11:03:06 AM 2D 34 38 0 0 0 0 0 0 0 0 1 V2000 1.1724 -4.0000 0.0000 O 0 0 0 0 0 0 0 0 0 0 0 0 1.8276 -4.3793 0.0000 C 0 0 0 0 0 0 0 0 0 0 0 0 1.8276 -5.1379 0.0000 C 0 0 0 0 0 0 0 0 0 0 0 0 1.2069 -5.5517 0.0000 C 0 0 0 0 0 0 0 0 0 0 0 0 1.8276 -6.0345 0.0000 C 0 0 0 0 0 0 0 0 0 0 0 0 2.6897 -6.0345 0.0000 C 0 0 0 0 0 0 0 0 0 0 0 0 3.3448 -5.5517 0.0000 C 0 0 0 …	albiflorin	C23 H28 O11	480.163	99.4	Autoprocessed-7326		Endogenous Metabolites	-0.00045961	-0.957196	99.3741	91.8394	Partial match
		Name	Formula	Annot. Source: Predicted Compositions	Annot. Source: mzCloud Search	Annot. Source: MassList Search	FISh Coverage	Annot. DeltaMass [Da]	Annotation MW	Calc. MW	m/z	RT [min]	# mzCloud Results	mzCloud Best Match	Mass List Match: Arita Lab 6549 Flavonoid Structure Database	Mass List Match: Natural Products Atlas 2020_06	MS2	Reference Ion	Area: CD139_SNS.raw (F1210)
		albiflorin	C23 H28 O11	No match	Full match	Partial match		-0.00084	480.163	480.162	525.16	11.975	1	97.3	No matches found	Multiple matches found	DDA for preferred ion	[M+FA-H]-1	3.89223e+10
		[(3R,5R,6S,8S)-3-(β-D-Glucopyranosyloxy)-6-hydroxy-8-methyl-9,10-dioxatetracyclo[4.3.1.02,5 03,8]dec-2-yl]methyl benzoate	C23 H28 O11	Not the top hit	Full match	Partial match		-0.0009	480.163	480.162	481.17	11.174	2	99.6	No matches found	Multiple matches found	DDA for preferred ion	[M+H]+1	1.78974e+10
		[(3R,5R,6S,8S)-3-(β-D-Glucopyranosyloxy)-6-hydroxy-8-methyl-9,10-dioxatetracyclo[4.3.1.02,5 03,8]dec-2-yl]methyl benzoate	C23 H28 O11	Not the top hit	Full match	Partial match		-0.00046	480.163	480.163	481.17	13.673	2	99.5	No matches found	Multiple matches found	DDA for preferred ion	[M+H]+1	8.42088e+09
		[(3R,5R,6S,8S)-3-(β-D-Glucopyranosyloxy)-6-hydroxy-8-methyl-9,10-dioxatetracyclo[4.3.1.02,5 03,8]dec-2-yl]methyl benzoate	C23 H28 O11	No match	Invalid mass	No match		-32.026	480.163	448.137	481.171	12.675	2	99.5	Multiple matches found	Multiple matches found	DDA for other ion	[M+H+MeOH]+1	8.1775e+08
		[(3R,5R,6S,8S)-3-(β-D-Glucopyranosyloxy)-6-hydroxy-8-methyl-9,10-dioxatetracyclo[4.3.1.02,5 03,8]dec-2-yl]methyl benzoate	C23 H28 O11	No match	Invalid mass	No match		-32.0259	480.163	448.137	481.171	12.447	2	99.3	Multiple matches found	Multiple matches found	DDA for other ion	[M+H+MeOH]+1	7.90781e+08
		[(3R,5R,6S,8S)-3-(β-D-Glucopyranosyloxy)-6-hydroxy-8-methyl-9,10-dioxatetracyclo[4.3.1.02,5 03,8]dec-2-yl]methyl benzoate	C23 H28 O11	Not the top hit	Full match	Partial match		0.00068	480.163	480.164	481.171	10.616	2	99.5	No matches found	Multiple matches found	DDA for preferred ion	[M+H]+1	3.82454e+08
		albiflorin	C23 H28 O11	No match	Full match	Partial match		-0.00012	480.163	480.163	479.156	14.204	1	94.4	No matches found	Multiple matches found	DDA for preferred ion	[M-H]-1	1.3462e+08
		FALSE	#mol format Mass Frontier 5/10/2024 11:04:14 AM 2D 34 39 0 0 0 0 0 0 0 0 1 V2000 5.4138 -2.6207 0.0000 C 0 0 0 0 0 0 0 0 0 0 0 0 6.0690 -3.0000 0.0000 C 0 0 0 0 0 0 0 0 0 0 0 0 6.7241 -2.6207 0.0000 C 0 0 0 0 0 0 0 0 0 0 0 0 6.7241 -1.8621 0.0000 C 0 0 0 0 0 0 0 0 0 0 0 0 6.0690 -1.4828 0.0000 C 0 0 0 0 0 0 0 0 0 0 0 0 5.4138 -1.8621 0.0000 C 0 0 0 0 0 0 0 0 0 0 0 0 4.7586 -1.4828 0.0000 C 0 0 0 …	[(3R,5R,6S,8S)-3-(β-D-Glucopyranosyloxy)-6-hydroxy-8-methyl-9,10-dioxatetracyclo[4.3.1.02,5 03,8]dec-2-yl]methyl benzoate	C23 H28 O11	480.163	99.6	Reference-8101			-0.00045961	-0.957196	99.5067	93.4357	Full match
		Name	Formula	Annot. Source: Predicted Compositions	Annot. Source: mzCloud Search	Annot. Source: MassList Search	FISh Coverage	Annot. DeltaMass [Da]	Annotation MW	Calc. MW	m/z	RT [min]	# mzCloud Results	mzCloud Best Match	Mass List Match: Arita Lab 6549 Flavonoid Structure Database	Mass List Match: Natural Products Atlas 2020_06	MS2	Reference Ion	Area: CD139_SNS.raw (F1210)
		[(3R,5R,6S,8S)-3-(β-D-Glucopyranosyloxy)-6-hydroxy-8-methyl-9,10-dioxatetracyclo[4.3.1.02,5 03,8]dec-2-yl]methyl benzoate	C23 H28 O11	Not the top hit	Full match	Partial match		-0.0009	480.163	480.162	481.17	11.174	2	99.6	No matches found	Multiple matches found	DDA for preferred ion	[M+H]+1	1.78974e+10
		[(3R,5R,6S,8S)-3-(β-D-Glucopyranosyloxy)-6-hydroxy-8-methyl-9,10-dioxatetracyclo[4.3.1.02,5 03,8]dec-2-yl]methyl benzoate	C23 H28 O11	Not the top hit	Full match	Partial match		-0.00046	480.163	480.163	481.17	13.673	2	99.5	No matches found	Multiple matches found	DDA for preferred ion	[M+H]+1	8.42088e+09
		[(3R,5R,6S,8S)-3-(β-D-Glucopyranosyloxy)-6-hydroxy-8-methyl-9,10-dioxatetracyclo[4.3.1.02,5 03,8]dec-2-yl]methyl benzoate	C23 H28 O11	No match	Invalid mass	No match		-32.026	480.163	448.137	481.171	12.675	2	99.5	Multiple matches found	Multiple matches found	DDA for other ion	[M+H+MeOH]+1	8.1775e+08
		[(3R,5R,6S,8S)-3-(β-D-Glucopyranosyloxy)-6-hydroxy-8-methyl-9,10-dioxatetracyclo[4.3.1.02,5 03,8]dec-2-yl]methyl benzoate	C23 H28 O11	No match	Invalid mass	No match		-32.0259	480.163	448.137	481.171	12.447	2	99.3	Multiple matches found	Multiple matches found	DDA for other ion	[M+H+MeOH]+1	7.90781e+08
		[(3R,5R,6S,8S)-3-(β-D-Glucopyranosyloxy)-6-hydroxy-8-methyl-9,10-dioxatetracyclo[4.3.1.02,5 03,8]dec-2-yl]methyl benzoate	C23 H28 O11	Not the top hit	Full match	Partial match		0.00068	480.163	480.164	481.171	10.616	2	99.5	No matches found	Multiple matches found	DDA for preferred ion	[M+H]+1	3.82454e+08
5-hydroxy-3-(4-hydroxyphenyl)-7-{[(2S,3R,4S,5S,6R)-3,4,5-trihydroxy-6-({[(2R,3R,4R,5R,6S)-3,4,5-trihydroxy-6-methyloxan-2-yl]oxy}methyl)oxan-2-yl]oxy}-4H-chromen-4-one	C27 H30 O14	No match	Full match	Not the top hit		0.00044	578.164	578.164	579.171	14.281	2	99.5	Multiple matches found	Single match found	DDA for preferred ion	[M+H]+1	1.38833e+09
	Tags	Checked	Structure	Name	Formula	Molecular Weight	Best Match	mzCloud ID	KEGG ID	Compound Class	DeltaMass [Da]	DeltaMass [ppm]	Match	Confidence	Compound Match
		FALSE	#mol format Mass Frontier 5/10/2024 11:04:35 AM 2D 41 45 0 0 0 0 0 0 0 0 1 V2000 5.5517 -2.8276 0.0000 O 0 0 0 0 0 0 0 0 0 0 0 0 4.0000 -3.4138 0.0000 C 0 0 0 0 0 0 0 0 0 0 0 0 4.8966 -3.4138 0.0000 O 0 0 0 0 0 0 0 0 0 0 0 0 5.5517 -3.8276 0.0000 C 0 0 0 0 0 0 0 0 0 0 0 0 4.8966 -4.3448 0.0000 C 0 0 0 0 0 0 0 0 0 0 0 0 4.0000 -4.3448 0.0000 C 0 0 0 0 0 0 0 0 0 0 0 0 3.3793 -3.8276 0.0000 C 0 0 0 …	Rhoifolin	C27 H30 O14	578.164	97	Reference-3477	C12627	Endogenous Metabolites; Natural Products/Medicines	0.000438657	0.758708	96.9903	9.84951	Partial match
		Name	Formula	Annot. Source: Predicted Compositions	Annot. Source: mzCloud Search	Annot. Source: MassList Search	FISh Coverage	Annot. DeltaMass [Da]	Annotation MW	Calc. MW	m/z	RT [min]	# mzCloud Results	mzCloud Best Match	Mass List Match: Arita Lab 6549 Flavonoid Structure Database	Mass List Match: Natural Products Atlas 2020_06	MS2	Reference Ion	Area: CD139_SNS.raw (F1210)
		5-hydroxy-3-(4-hydroxyphenyl)-7-{[(2S,3R,4S,5S,6R)-3,4,5-trihydroxy-6-({[(2R,3R,4R,5R,6S)-3,4,5-trihydroxy-6-methyloxan-2-yl]oxy}methyl)oxan-2-yl]oxy}-4H-chromen-4-one	C27 H30 O14	No match	Full match	Not the top hit		0.00044	578.164	578.164	579.171	14.281	2	99.5	Multiple matches found	Single match found	DDA for preferred ion	[M+H]+1	1.38833e+09
		FALSE	#mol format Mass Frontier 5/10/2024 11:03:21 AM 2D 41 45 0 0 0 0 0 0 0 0 1 V2000 1.1724 -5.2759 0.0000 C 0 0 0 0 0 0 0 0 0 0 0 0 1.8276 -5.6552 0.0000 C 0 0 0 0 0 0 0 0 0 0 0 0 2.4828 -5.2759 0.0000 O 0 0 0 0 0 0 0 0 0 0 0 0 1.8276 -6.4138 0.0000 C 0 0 0 0 0 0 0 0 0 0 0 0 2.4828 -6.7931 0.0000 C 0 0 0 0 0 0 0 0 0 0 0 0 1.1724 -6.7931 0.0000 O 0 0 0 0 0 0 0 0 0 0 0 0 3.1379 -6.4138 0.0000 C 0 0 0 …	5-hydroxy-3-(4-hydroxyphenyl)-7-{[(2S,3R,4S,5S,6R)-3,4,5-trihydroxy-6-({[(2R,3R,4R,5R,6S)-3,4,5-trihydroxy-6-methyloxan-2-yl]oxy}methyl)oxan-2-yl]oxy}-4H-chromen-4-one	C27 H30 O14	578.164	99.5	Autoprocessed-2314		Endogenous Metabolites; Natural Products/Medicines	0.000438657	0.758708	99.5054	93.4357	Full match
		Name	Formula	Annot. Source: Predicted Compositions	Annot. Source: mzCloud Search	Annot. Source: MassList Search	FISh Coverage	Annot. DeltaMass [Da]	Annotation MW	Calc. MW	m/z	RT [min]	# mzCloud Results	mzCloud Best Match	Mass List Match: Arita Lab 6549 Flavonoid Structure Database	Mass List Match: Natural Products Atlas 2020_06	MS2	Reference Ion	Area: CD139_SNS.raw (F1210)
		5-hydroxy-3-(4-hydroxyphenyl)-7-{[(2S,3R,4S,5S,6R)-3,4,5-trihydroxy-6-({[(2R,3R,4R,5R,6S)-3,4,5-trihydroxy-6-methyloxan-2-yl]oxy}methyl)oxan-2-yl]oxy}-4H-chromen-4-one	C27 H30 O14	No match	Full match	Not the top hit		0.00044	578.164	578.164	579.171	14.281	2	99.5	Multiple matches found	Single match found	DDA for preferred ion	[M+H]+1	1.38833e+09
[(3R,5R,6S,8S)-3-(β-D-Glucopyranosyloxy)-6-hydroxy-8-methyl-9,10-dioxatetracyclo[4.3.1.02,5 03,8]dec-2-yl]methyl benzoate	C23 H28 O11	Not the top hit	Full match	Partial match		0.00068	480.163	480.164	481.171	10.616	2	99.5	No matches found	Multiple matches found	DDA for preferred ion	[M+H]+1	3.82454e+08
	Tags	Checked	Structure	Name	Formula	Molecular Weight	Best Match	mzCloud ID	KEGG ID	Compound Class	DeltaMass [Da]	DeltaMass [ppm]	Match	Confidence	Compound Match
		FALSE	#mol format Mass Frontier 5/10/2024 11:03:06 AM 2D 34 38 0 0 0 0 0 0 0 0 1 V2000 1.1724 -4.0000 0.0000 O 0 0 0 0 0 0 0 0 0 0 0 0 1.8276 -4.3793 0.0000 C 0 0 0 0 0 0 0 0 0 0 0 0 1.8276 -5.1379 0.0000 C 0 0 0 0 0 0 0 0 0 0 0 0 1.2069 -5.5517 0.0000 C 0 0 0 0 0 0 0 0 0 0 0 0 1.8276 -6.0345 0.0000 C 0 0 0 0 0 0 0 0 0 0 0 0 2.6897 -6.0345 0.0000 C 0 0 0 0 0 0 0 0 0 0 0 0 3.3448 -5.5517 0.0000 C 0 0 0 …	albiflorin	C23 H28 O11	480.163	99.4	Autoprocessed-7326		Endogenous Metabolites	0.00067874	1.41356	99.2725	90.5514	Partial match
		Name	Formula	Annot. Source: Predicted Compositions	Annot. Source: mzCloud Search	Annot. Source: MassList Search	FISh Coverage	Annot. DeltaMass [Da]	Annotation MW	Calc. MW	m/z	RT [min]	# mzCloud Results	mzCloud Best Match	Mass List Match: Arita Lab 6549 Flavonoid Structure Database	Mass List Match: Natural Products Atlas 2020_06	MS2	Reference Ion	Area: CD139_SNS.raw (F1210)
		albiflorin	C23 H28 O11	No match	Full match	Partial match		-0.00084	480.163	480.162	525.16	11.975	1	97.3	No matches found	Multiple matches found	DDA for preferred ion	[M+FA-H]-1	3.89223e+10
		[(3R,5R,6S,8S)-3-(β-D-Glucopyranosyloxy)-6-hydroxy-8-methyl-9,10-dioxatetracyclo[4.3.1.02,5 03,8]dec-2-yl]methyl benzoate	C23 H28 O11	Not the top hit	Full match	Partial match		-0.0009	480.163	480.162	481.17	11.174	2	99.6	No matches found	Multiple matches found	DDA for preferred ion	[M+H]+1	1.78974e+10
		[(3R,5R,6S,8S)-3-(β-D-Glucopyranosyloxy)-6-hydroxy-8-methyl-9,10-dioxatetracyclo[4.3.1.02,5 03,8]dec-2-yl]methyl benzoate	C23 H28 O11	Not the top hit	Full match	Partial match		-0.00046	480.163	480.163	481.17	13.673	2	99.5	No matches found	Multiple matches found	DDA for preferred ion	[M+H]+1	8.42088e+09
		[(3R,5R,6S,8S)-3-(β-D-Glucopyranosyloxy)-6-hydroxy-8-methyl-9,10-dioxatetracyclo[4.3.1.02,5 03,8]dec-2-yl]methyl benzoate	C23 H28 O11	No match	Invalid mass	No match		-32.026	480.163	448.137	481.171	12.675	2	99.5	Multiple matches found	Multiple matches found	DDA for other ion	[M+H+MeOH]+1	8.1775e+08
		[(3R,5R,6S,8S)-3-(β-D-Glucopyranosyloxy)-6-hydroxy-8-methyl-9,10-dioxatetracyclo[4.3.1.02,5 03,8]dec-2-yl]methyl benzoate	C23 H28 O11	No match	Invalid mass	No match		-32.0259	480.163	448.137	481.171	12.447	2	99.3	Multiple matches found	Multiple matches found	DDA for other ion	[M+H+MeOH]+1	7.90781e+08
		[(3R,5R,6S,8S)-3-(β-D-Glucopyranosyloxy)-6-hydroxy-8-methyl-9,10-dioxatetracyclo[4.3.1.02,5 03,8]dec-2-yl]methyl benzoate	C23 H28 O11	Not the top hit	Full match	Partial match		0.00068	480.163	480.164	481.171	10.616	2	99.5	No matches found	Multiple matches found	DDA for preferred ion	[M+H]+1	3.82454e+08
		albiflorin	C23 H28 O11	No match	Full match	Partial match		-0.00012	480.163	480.163	479.156	14.204	1	94.4	No matches found	Multiple matches found	DDA for preferred ion	[M-H]-1	1.3462e+08
		FALSE	#mol format Mass Frontier 5/10/2024 11:04:14 AM 2D 34 39 0 0 0 0 0 0 0 0 1 V2000 5.4138 -2.6207 0.0000 C 0 0 0 0 0 0 0 0 0 0 0 0 6.0690 -3.0000 0.0000 C 0 0 0 0 0 0 0 0 0 0 0 0 6.7241 -2.6207 0.0000 C 0 0 0 0 0 0 0 0 0 0 0 0 6.7241 -1.8621 0.0000 C 0 0 0 0 0 0 0 0 0 0 0 0 6.0690 -1.4828 0.0000 C 0 0 0 0 0 0 0 0 0 0 0 0 5.4138 -1.8621 0.0000 C 0 0 0 0 0 0 0 0 0 0 0 0 4.7586 -1.4828 0.0000 C 0 0 0 …	[(3R,5R,6S,8S)-3-(β-D-Glucopyranosyloxy)-6-hydroxy-8-methyl-9,10-dioxatetracyclo[4.3.1.02,5 03,8]dec-2-yl]methyl benzoate	C23 H28 O11	480.163	99.6	Reference-8101			0.00067874	1.41356	99.495	93.3729	Full match
		Name	Formula	Annot. Source: Predicted Compositions	Annot. Source: mzCloud Search	Annot. Source: MassList Search	FISh Coverage	Annot. DeltaMass [Da]	Annotation MW	Calc. MW	m/z	RT [min]	# mzCloud Results	mzCloud Best Match	Mass List Match: Arita Lab 6549 Flavonoid Structure Database	Mass List Match: Natural Products Atlas 2020_06	MS2	Reference Ion	Area: CD139_SNS.raw (F1210)
		[(3R,5R,6S,8S)-3-(β-D-Glucopyranosyloxy)-6-hydroxy-8-methyl-9,10-dioxatetracyclo[4.3.1.02,5 03,8]dec-2-yl]methyl benzoate	C23 H28 O11	Not the top hit	Full match	Partial match		-0.0009	480.163	480.162	481.17	11.174	2	99.6	No matches found	Multiple matches found	DDA for preferred ion	[M+H]+1	1.78974e+10
		[(3R,5R,6S,8S)-3-(β-D-Glucopyranosyloxy)-6-hydroxy-8-methyl-9,10-dioxatetracyclo[4.3.1.02,5 03,8]dec-2-yl]methyl benzoate	C23 H28 O11	Not the top hit	Full match	Partial match		-0.00046	480.163	480.163	481.17	13.673	2	99.5	No matches found	Multiple matches found	DDA for preferred ion	[M+H]+1	8.42088e+09
		[(3R,5R,6S,8S)-3-(β-D-Glucopyranosyloxy)-6-hydroxy-8-methyl-9,10-dioxatetracyclo[4.3.1.02,5 03,8]dec-2-yl]methyl benzoate	C23 H28 O11	No match	Invalid mass	No match		-32.026	480.163	448.137	481.171	12.675	2	99.5	Multiple matches found	Multiple matches found	DDA for other ion	[M+H+MeOH]+1	8.1775e+08
		[(3R,5R,6S,8S)-3-(β-D-Glucopyranosyloxy)-6-hydroxy-8-methyl-9,10-dioxatetracyclo[4.3.1.02,5 03,8]dec-2-yl]methyl benzoate	C23 H28 O11	No match	Invalid mass	No match		-32.0259	480.163	448.137	481.171	12.447	2	99.3	Multiple matches found	Multiple matches found	DDA for other ion	[M+H+MeOH]+1	7.90781e+08
		[(3R,5R,6S,8S)-3-(β-D-Glucopyranosyloxy)-6-hydroxy-8-methyl-9,10-dioxatetracyclo[4.3.1.02,5 03,8]dec-2-yl]methyl benzoate	C23 H28 O11	Not the top hit	Full match	Partial match		0.00068	480.163	480.164	481.171	10.616	2	99.5	No matches found	Multiple matches found	DDA for preferred ion	[M+H]+1	3.82454e+08
[(3R,5R,6S,8S)-3-(β-D-Glucopyranosyloxy)-6-hydroxy-8-methyl-9,10-dioxatetracyclo[4.3.1.02,5 03,8]dec-2-yl]methyl benzoate	C23 H28 O11	No match	Invalid mass	No match		-32.026	480.163	448.137	481.171	12.675	2	99.5	Multiple matches found	Multiple matches found	DDA for other ion	[M+H+MeOH]+1	8.1775e+08
	Tags	Checked	Structure	Name	Formula	Molecular Weight	Best Match	mzCloud ID	KEGG ID	Compound Class	DeltaMass [Da]	DeltaMass [ppm]	Match	Confidence	Compound Match
		FALSE	#mol format Mass Frontier 5/10/2024 11:03:06 AM 2D 34 38 0 0 0 0 0 0 0 0 1 V2000 1.1724 -4.0000 0.0000 O 0 0 0 0 0 0 0 0 0 0 0 0 1.8276 -4.3793 0.0000 C 0 0 0 0 0 0 0 0 0 0 0 0 1.8276 -5.1379 0.0000 C 0 0 0 0 0 0 0 0 0 0 0 0 1.2069 -5.5517 0.0000 C 0 0 0 0 0 0 0 0 0 0 0 0 1.8276 -6.0345 0.0000 C 0 0 0 0 0 0 0 0 0 0 0 0 2.6897 -6.0345 0.0000 C 0 0 0 0 0 0 0 0 0 0 0 0 3.3448 -5.5517 0.0000 C 0 0 0 …	albiflorin	C23 H28 O11	480.163	99.4	Autoprocessed-7326		Endogenous Metabolites	-32.026	-66698.2	99.2523	90.2954	Invalid mass
		Name	Formula	Annot. Source: Predicted Compositions	Annot. Source: mzCloud Search	Annot. Source: MassList Search	FISh Coverage	Annot. DeltaMass [Da]	Annotation MW	Calc. MW	m/z	RT [min]	# mzCloud Results	mzCloud Best Match	Mass List Match: Arita Lab 6549 Flavonoid Structure Database	Mass List Match: Natural Products Atlas 2020_06	MS2	Reference Ion	Area: CD139_SNS.raw (F1210)
		albiflorin	C23 H28 O11	No match	Full match	Partial match		-0.00084	480.163	480.162	525.16	11.975	1	97.3	No matches found	Multiple matches found	DDA for preferred ion	[M+FA-H]-1	3.89223e+10
		[(3R,5R,6S,8S)-3-(β-D-Glucopyranosyloxy)-6-hydroxy-8-methyl-9,10-dioxatetracyclo[4.3.1.02,5 03,8]dec-2-yl]methyl benzoate	C23 H28 O11	Not the top hit	Full match	Partial match		-0.0009	480.163	480.162	481.17	11.174	2	99.6	No matches found	Multiple matches found	DDA for preferred ion	[M+H]+1	1.78974e+10
		[(3R,5R,6S,8S)-3-(β-D-Glucopyranosyloxy)-6-hydroxy-8-methyl-9,10-dioxatetracyclo[4.3.1.02,5 03,8]dec-2-yl]methyl benzoate	C23 H28 O11	Not the top hit	Full match	Partial match		-0.00046	480.163	480.163	481.17	13.673	2	99.5	No matches found	Multiple matches found	DDA for preferred ion	[M+H]+1	8.42088e+09
		[(3R,5R,6S,8S)-3-(β-D-Glucopyranosyloxy)-6-hydroxy-8-methyl-9,10-dioxatetracyclo[4.3.1.02,5 03,8]dec-2-yl]methyl benzoate	C23 H28 O11	No match	Invalid mass	No match		-32.026	480.163	448.137	481.171	12.675	2	99.5	Multiple matches found	Multiple matches found	DDA for other ion	[M+H+MeOH]+1	8.1775e+08
		[(3R,5R,6S,8S)-3-(β-D-Glucopyranosyloxy)-6-hydroxy-8-methyl-9,10-dioxatetracyclo[4.3.1.02,5 03,8]dec-2-yl]methyl benzoate	C23 H28 O11	No match	Invalid mass	No match		-32.0259	480.163	448.137	481.171	12.447	2	99.3	Multiple matches found	Multiple matches found	DDA for other ion	[M+H+MeOH]+1	7.90781e+08
		[(3R,5R,6S,8S)-3-(β-D-Glucopyranosyloxy)-6-hydroxy-8-methyl-9,10-dioxatetracyclo[4.3.1.02,5 03,8]dec-2-yl]methyl benzoate	C23 H28 O11	Not the top hit	Full match	Partial match		0.00068	480.163	480.164	481.171	10.616	2	99.5	No matches found	Multiple matches found	DDA for preferred ion	[M+H]+1	3.82454e+08
		albiflorin	C23 H28 O11	No match	Full match	Partial match		-0.00012	480.163	480.163	479.156	14.204	1	94.4	No matches found	Multiple matches found	DDA for preferred ion	[M-H]-1	1.3462e+08
		FALSE	#mol format Mass Frontier 5/10/2024 11:04:14 AM 2D 34 39 0 0 0 0 0 0 0 0 1 V2000 5.4138 -2.6207 0.0000 C 0 0 0 0 0 0 0 0 0 0 0 0 6.0690 -3.0000 0.0000 C 0 0 0 0 0 0 0 0 0 0 0 0 6.7241 -2.6207 0.0000 C 0 0 0 0 0 0 0 0 0 0 0 0 6.7241 -1.8621 0.0000 C 0 0 0 0 0 0 0 0 0 0 0 0 6.0690 -1.4828 0.0000 C 0 0 0 0 0 0 0 0 0 0 0 0 5.4138 -1.8621 0.0000 C 0 0 0 0 0 0 0 0 0 0 0 0 4.7586 -1.4828 0.0000 C 0 0 0 …	[(3R,5R,6S,8S)-3-(β-D-Glucopyranosyloxy)-6-hydroxy-8-methyl-9,10-dioxatetracyclo[4.3.1.02,5 03,8]dec-2-yl]methyl benzoate	C23 H28 O11	480.163	99.6	Reference-8101			-32.026	-66698.2	99.4828	93.2178	Invalid mass
		Name	Formula	Annot. Source: Predicted Compositions	Annot. Source: mzCloud Search	Annot. Source: MassList Search	FISh Coverage	Annot. DeltaMass [Da]	Annotation MW	Calc. MW	m/z	RT [min]	# mzCloud Results	mzCloud Best Match	Mass List Match: Arita Lab 6549 Flavonoid Structure Database	Mass List Match: Natural Products Atlas 2020_06	MS2	Reference Ion	Area: CD139_SNS.raw (F1210)
		[(3R,5R,6S,8S)-3-(β-D-Glucopyranosyloxy)-6-hydroxy-8-methyl-9,10-dioxatetracyclo[4.3.1.02,5 03,8]dec-2-yl]methyl benzoate	C23 H28 O11	Not the top hit	Full match	Partial match		-0.0009	480.163	480.162	481.17	11.174	2	99.6	No matches found	Multiple matches found	DDA for preferred ion	[M+H]+1	1.78974e+10
		[(3R,5R,6S,8S)-3-(β-D-Glucopyranosyloxy)-6-hydroxy-8-methyl-9,10-dioxatetracyclo[4.3.1.02,5 03,8]dec-2-yl]methyl benzoate	C23 H28 O11	Not the top hit	Full match	Partial match		-0.00046	480.163	480.163	481.17	13.673	2	99.5	No matches found	Multiple matches found	DDA for preferred ion	[M+H]+1	8.42088e+09
		[(3R,5R,6S,8S)-3-(β-D-Glucopyranosyloxy)-6-hydroxy-8-methyl-9,10-dioxatetracyclo[4.3.1.02,5 03,8]dec-2-yl]methyl benzoate	C23 H28 O11	No match	Invalid mass	No match		-32.026	480.163	448.137	481.171	12.675	2	99.5	Multiple matches found	Multiple matches found	DDA for other ion	[M+H+MeOH]+1	8.1775e+08
		[(3R,5R,6S,8S)-3-(β-D-Glucopyranosyloxy)-6-hydroxy-8-methyl-9,10-dioxatetracyclo[4.3.1.02,5 03,8]dec-2-yl]methyl benzoate	C23 H28 O11	No match	Invalid mass	No match		-32.0259	480.163	448.137	481.171	12.447	2	99.3	Multiple matches found	Multiple matches found	DDA for other ion	[M+H+MeOH]+1	7.90781e+08
		[(3R,5R,6S,8S)-3-(β-D-Glucopyranosyloxy)-6-hydroxy-8-methyl-9,10-dioxatetracyclo[4.3.1.02,5 03,8]dec-2-yl]methyl benzoate	C23 H28 O11	Not the top hit	Full match	Partial match		0.00068	480.163	480.164	481.171	10.616	2	99.5	No matches found	Multiple matches found	DDA for preferred ion	[M+H]+1	3.82454e+08
Linoleoyl ethanolamide	C20 H37 N O2	Full match	Full match	No results		-0.00022	323.282	323.282	324.289	22.098	3	99.5	No matches found	No matches found	DDA for preferred ion	[M+H]+1	2.86939e+08
	Tags	Checked	Structure	Name	Formula	Molecular Weight	Best Match	mzCloud ID	KEGG ID	Compound Class	DeltaMass [Da]	DeltaMass [ppm]	Match	Confidence	Compound Match
		FALSE	#mol format Mass Frontier 5/10/2024 11:05:01 AM 2D 22 21 0 0 0 0 0 0 0 0 1 V2000 1.8276 -4.0345 0.0000 C 0 0 0 0 0 0 0 0 0 0 0 0 2.4828 -4.4138 0.0000 C 0 0 0 0 0 0 0 0 0 0 0 0 3.1379 -4.0345 0.0000 C 0 0 0 0 0 0 0 0 0 0 0 0 3.7931 -4.4138 0.0000 C 0 0 0 0 0 0 0 0 0 0 0 0 4.4483 -4.0345 0.0000 C 0 0 0 0 0 0 0 0 0 0 0 0 5.1034 -4.4138 0.0000 C 0 0 0 0 0 0 0 0 0 0 0 0 5.7586 -4.0345 0.0000 C 0 0 0 …	Pinolenic acid ethyl ester	C20 H34 O2	306.256	35.6	Reference-6610			17.0263	55595.1	35.5975	38.6093	Invalid mass
		Name	Formula	Annot. Source: Predicted Compositions	Annot. Source: mzCloud Search	Annot. Source: MassList Search	FISh Coverage	Annot. DeltaMass [Da]	Annotation MW	Calc. MW	m/z	RT [min]	# mzCloud Results	mzCloud Best Match	Mass List Match: Arita Lab 6549 Flavonoid Structure Database	Mass List Match: Natural Products Atlas 2020_06	MS2	Reference Ion	Area: CD139_SNS.raw (F1210)
		Linoleoyl ethanolamide	C20 H37 N O2	Full match	Full match	No results		-0.00022	323.282	323.282	324.289	22.098	3	99.5	No matches found	No matches found	DDA for preferred ion	[M+H]+1	2.86939e+08
		FALSE	#mol format Mass Frontier 5/10/2024 11:05:03 AM 2D 23 22 0 0 0 0 0 0 0 0 1 V2000 7.1379 -4.1379 0.0000 C 0 0 0 0 0 0 0 0 0 0 0 0 7.7931 -3.7586 0.0000 C 0 0 0 0 0 0 0 0 0 0 0 0 8.4483 -4.1379 0.0000 C 0 0 0 0 0 0 0 0 0 0 0 0 9.1034 -3.7586 0.0000 C 0 0 0 0 0 0 0 0 0 0 0 0 9.7586 -4.1379 0.0000 C 0 0 0 0 0 0 0 0 0 0 0 0 10.4138 -3.7586 0.0000 C 0 0 0 0 0 0 0 0 0 0 0 0 10.4138 -3.0000 0.0000 C 0 0 …	Linoleoyl ethanolamide	C20 H37 N O2	323.282	99.5	Reference-9878		Endogenous Metabolites	-0.000222643	-0.688696	99.4719	93.0791	Full match
		Name	Formula	Annot. Source: Predicted Compositions	Annot. Source: mzCloud Search	Annot. Source: MassList Search	FISh Coverage	Annot. DeltaMass [Da]	Annotation MW	Calc. MW	m/z	RT [min]	# mzCloud Results	mzCloud Best Match	Mass List Match: Arita Lab 6549 Flavonoid Structure Database	Mass List Match: Natural Products Atlas 2020_06	MS2	Reference Ion	Area: CD139_SNS.raw (F1210)
		Linoleoyl ethanolamide	C20 H37 N O2	Full match	Full match	No results		-0.00022	323.282	323.282	324.289	22.098	3	99.5	No matches found	No matches found	DDA for preferred ion	[M+H]+1	2.86939e+08
		FALSE	#mol format Mass Frontier 5/10/2024 11:03:38 AM 2D 27 26 0 0 0 0 0 0 0 0 1 V2000 1.0000 -0.2759 0.0000 C 0 0 0 0 0 0 0 0 0 0 0 0 0.7931 -0.6207 0.0000 C 0 0 0 0 0 0 0 0 0 0 0 0 1.0000 -0.9655 0.0000 C 0 0 0 0 0 0 0 0 0 0 0 0 0.7931 -1.3448 0.0000 C 0 0 0 0 0 0 0 0 0 0 0 0 1.0000 -1.6897 0.0000 C 0 0 0 0 0 0 0 0 0 0 0 0 0.7931 -2.0345 0.0000 C 0 0 0 0 0 0 0 0 0 0 0 0 1.0000 -2.4138 0.0000 C 0 0 0 …	Linoleoyl Ethanolamide	C20 H37 N O2	323.282	99.4	Autoprocessed-8547		Endogenous Metabolites	-0.000222643	-0.688696	99.4454	92.7431	Partial match
		Name	Formula	Annot. Source: Predicted Compositions	Annot. Source: mzCloud Search	Annot. Source: MassList Search	FISh Coverage	Annot. DeltaMass [Da]	Annotation MW	Calc. MW	m/z	RT [min]	# mzCloud Results	mzCloud Best Match	Mass List Match: Arita Lab 6549 Flavonoid Structure Database	Mass List Match: Natural Products Atlas 2020_06	MS2	Reference Ion	Area: CD139_SNS.raw (F1210)
		Linoleoyl ethanolamide	C20 H37 N O2	Full match	Full match	No results		-0.00022	323.282	323.282	324.289	22.098	3	99.5	No matches found	No matches found	DDA for preferred ion	[M+H]+1	2.86939e+08
Matairesinol	C20 H22 O6	Full match	Full match	Partial match		-0.00016	358.142	358.141	359.149	14.972	2	99.5	Multiple matches found	Multiple matches found	DDA for preferred ion	[M+H]+1	6.16879e+08
	Tags	Checked	Structure	Name	Formula	Molecular Weight	Best Match	mzCloud ID	KEGG ID	Compound Class	DeltaMass [Da]	DeltaMass [ppm]	Match	Confidence	Compound Match
		FALSE	#mol format Mass Frontier 5/10/2024 11:04:43 AM 2D 26 28 0 0 0 0 0 0 0 0 1 V2000 0.5172 -1.9310 0.0000 C 0 0 0 0 0 0 0 0 0 0 0 0 1.1379 -2.3448 0.0000 O 0 0 0 0 0 0 0 0 0 0 0 0 1.8276 -1.9655 0.0000 C 0 0 0 0 0 0 0 0 0 0 0 0 1.8276 -1.2069 0.0000 C 0 0 0 0 0 0 0 0 0 0 0 0 2.5172 -0.8621 0.0000 C 0 0 0 0 0 0 0 0 0 0 0 0 3.1379 -1.2414 0.0000 C 0 0 0 0 0 0 0 0 0 0 0 0 3.1379 -1.9655 0.0000 C 0 0 0 …	Matairesinol	C20 H22 O6	358.142	99.5	Reference-7908	C10682		-0.00015771	-0.440356	99.4583	98.6949	Full match
		Name	Formula	Annot. Source: Predicted Compositions	Annot. Source: mzCloud Search	Annot. Source: MassList Search	FISh Coverage	Annot. DeltaMass [Da]	Annotation MW	Calc. MW	m/z	RT [min]	# mzCloud Results	mzCloud Best Match	Mass List Match: Arita Lab 6549 Flavonoid Structure Database	Mass List Match: Natural Products Atlas 2020_06	MS2	Reference Ion	Area: CD139_SNS.raw (F1210)
		Matairesinol	C20 H22 O6	Full match	Full match	Partial match		-0.00016	358.142	358.141	359.149	14.972	2	99.5	Multiple matches found	Multiple matches found	DDA for preferred ion	[M+H]+1	6.16879e+08
		4-[(1S,3aR,4S,6aR)-4-(4-hydroxy-3-methoxyphenyl)-hexahydrofuro[3,4-c]furan-1-yl]-2-methoxyphenol	C20 H22 O6	No match	Invalid mass	No match		-18.0105	358.142	340.131	341.138	14.072	4	82.8	Multiple matches found	Multiple matches found	DDA for preferred ion	[M+H]+1	2.05938e+08
		4-[(1S,3aR,4S,6aR)-4-(4-hydroxy-3-methoxyphenyl)-hexahydrofuro[3,4-c]furan-1-yl]-2-methoxyphenol	C20 H22 O6	No match	Invalid mass	No match		-18.011	358.142	340.131	341.138	11.999	4	49.4	Multiple matches found	Multiple matches found	DDA for preferred ion	[M+H]+1	1.02948e+08
		FALSE	#mol format Mass Frontier 5/10/2024 11:03:28 AM 2D 26 29 0 0 0 0 0 0 0 0 1 V2000 0.5172 -0.5517 0.0000 C 0 0 0 0 0 0 0 0 0 0 0 0 1.2414 -0.7241 0.0000 O 0 0 0 0 0 0 0 0 0 0 0 0 1.5172 -1.4483 0.0000 C 0 0 0 0 0 0 0 0 0 0 0 0 2.2414 -1.5862 0.0000 C 0 0 0 0 0 0 0 0 0 0 0 0 2.4828 -2.2759 0.0000 C 0 0 0 0 0 0 0 0 0 0 0 0 2.0000 -2.8621 0.0000 C 0 0 0 0 0 0 0 0 0 0 0 0 2.2069 -3.5862 0.0000 C 0 0 0 …	5-[4-(3-hydroxy-4-methoxyphenyl)-hexahydrofuro[3,4-c]furan-1-yl]-2-methoxyphenol	C20 H22 O6	358.142	79	Autoprocessed-3013		Endogenous Metabolites; Natural Products/Medicines	-0.00015771	-0.440356	73.4715	52.8252	Partial match
		Name	Formula	Annot. Source: Predicted Compositions	Annot. Source: mzCloud Search	Annot. Source: MassList Search	FISh Coverage	Annot. DeltaMass [Da]	Annotation MW	Calc. MW	m/z	RT [min]	# mzCloud Results	mzCloud Best Match	Mass List Match: Arita Lab 6549 Flavonoid Structure Database	Mass List Match: Natural Products Atlas 2020_06	MS2	Reference Ion	Area: CD139_SNS.raw (F1210)
		Matairesinol	C20 H22 O6	Full match	Full match	Partial match		-0.00016	358.142	358.141	359.149	14.972	2	99.5	Multiple matches found	Multiple matches found	DDA for preferred ion	[M+H]+1	6.16879e+08
		4-[(1S,3aR,4S,6aR)-4-(4-hydroxy-3-methoxyphenyl)-hexahydrofuro[3,4-c]furan-1-yl]-2-methoxyphenol	C20 H22 O6	No match	Invalid mass	No match		-18.0105	358.142	340.131	341.138	14.072	4	82.8	Multiple matches found	Multiple matches found	DDA for preferred ion	[M+H]+1	2.05938e+08
		4-[(1S,3aR,4S,6aR)-4-(4-hydroxy-3-methoxyphenyl)-hexahydrofuro[3,4-c]furan-1-yl]-2-methoxyphenol	C20 H22 O6	No match	Invalid mass	No match		-18.011	358.142	340.131	341.138	11.999	4	49.4	Multiple matches found	Multiple matches found	DDA for preferred ion	[M+H]+1	1.02948e+08
4-Oxoproline	C5 H7 N O3	No results	Invalid mass	No results		-0.00141	129.043	129.041	128.034	3.538	1	99.4	No matches found	No matches found	DDA for preferred ion	[M-H]-1	1.43623e+10
	Tags	Checked	Structure	Name	Formula	Molecular Weight	Best Match	mzCloud ID	KEGG ID	Compound Class	DeltaMass [Da]	DeltaMass [ppm]	Match	Confidence	Compound Match
		FALSE	#mol format Mass Frontier 5/10/2024 11:04:27 AM 2D 9 9 0 0 0 0 0 0 0 0 1 V2000 5.5862 -4.0000 0.0000 C 0 0 0 0 0 0 0 0 0 0 0 0 4.8276 -4.0000 0.0000 C 0 0 0 0 0 0 0 0 0 0 0 0 4.5862 -3.2759 0.0000 C 0 0 0 0 0 0 0 0 0 0 0 0 5.2069 -2.8276 0.0000 N 0 0 0 0 0 0 0 0 0 0 0 0 5.8276 -3.2759 0.0000 C 0 0 0 0 0 0 0 0 0 0 0 0 6.5517 -3.0345 0.0000 C 0 0 0 0 0 0 0 0 0 0 0 0 6.6897 -2.3103 0.0000 O 0 0 0 0 …	4-Oxoproline	C5 H7 N O3	129.043	99.4	Reference-1268	C01877	Endogenous Metabolites	-0.00141277	-10.9481	99.4463	9.97232	Invalid mass
		Name	Formula	Annot. Source: Predicted Compositions	Annot. Source: mzCloud Search	Annot. Source: MassList Search	FISh Coverage	Annot. DeltaMass [Da]	Annotation MW	Calc. MW	m/z	RT [min]	# mzCloud Results	mzCloud Best Match	Mass List Match: Arita Lab 6549 Flavonoid Structure Database	Mass List Match: Natural Products Atlas 2020_06	MS2	Reference Ion	Area: CD139_SNS.raw (F1210)
		4-Oxoproline	C5 H7 N O3	No results	Invalid mass	No results		-0.00141	129.043	129.041	128.034	3.538	1	99.4	No matches found	No matches found	DDA for preferred ion	[M-H]-1	1.43623e+10
2,3-Dihydro-1-benzofuran-2-carboxylic acid	C9 H8 O3	No results	Invalid mass	No results		-0.00122	164.047	164.046	163.039	12.777	4	99.4	No matches found	No matches found	DDA for preferred ion	[M-H]-1	1.76266e+09
	Tags	Checked	Structure	Name	Formula	Molecular Weight	Best Match	mzCloud ID	KEGG ID	Compound Class	DeltaMass [Da]	DeltaMass [ppm]	Match	Confidence	Compound Match
		FALSE	#mol format Mass Frontier 5/10/2024 11:04:29 AM 2D 12 12 0 0 0 0 0 0 0 0 1 V2000 7.7586 -4.3103 0.0000 C 0 0 0 0 0 0 0 0 0 0 0 0 8.4138 -4.6897 0.0000 C 0 0 0 0 0 0 0 0 0 0 0 0 8.4138 -5.4483 0.0000 C 0 0 0 0 0 0 0 0 0 0 0 0 7.7586 -5.8276 0.0000 C 0 0 0 0 0 0 0 0 0 0 0 0 7.1034 -5.4483 0.0000 C 0 0 0 0 0 0 0 0 0 0 0 0 7.1034 -4.6897 0.0000 C 0 0 0 0 0 0 0 0 0 0 0 0 9.0690 -4.3103 0.0000 C 0 0 0 …	3-Coumaric acid	C9 H8 O3	164.047	56.8	Reference-1402	C12621	Endogenous Metabolites	-0.00121895	-7.4305	56.7853	7.83927	Invalid mass
		Name	Formula	Annot. Source: Predicted Compositions	Annot. Source: mzCloud Search	Annot. Source: MassList Search	FISh Coverage	Annot. DeltaMass [Da]	Annotation MW	Calc. MW	m/z	RT [min]	# mzCloud Results	mzCloud Best Match	Mass List Match: Arita Lab 6549 Flavonoid Structure Database	Mass List Match: Natural Products Atlas 2020_06	MS2	Reference Ion	Area: CD139_SNS.raw (F1210)
		2,3-Dihydro-1-benzofuran-2-carboxylic acid	C9 H8 O3	No results	Invalid mass	No results		-0.00122	164.047	164.046	163.039	12.777	4	99.4	No matches found	No matches found	DDA for preferred ion	[M-H]-1	1.76266e+09
		FALSE	#mol format Mass Frontier 5/10/2024 11:04:28 AM 2D 12 13 0 0 0 0 0 0 0 0 1 V2000 5.6207 -5.1724 0.0000 C 0 0 0 0 0 0 0 0 0 0 0 0 6.2759 -5.5517 0.0000 C 0 0 0 0 0 0 0 0 0 0 0 0 6.2759 -6.3103 0.0000 C 0 0 0 0 0 0 0 0 0 0 0 0 5.6207 -6.6897 0.0000 C 0 0 0 0 0 0 0 0 0 0 0 0 4.9655 -6.3103 0.0000 C 0 0 0 0 0 0 0 0 0 0 0 0 4.9655 -5.5517 0.0000 C 0 0 0 0 0 0 0 0 0 0 0 0 7.0000 -6.5517 0.0000 C 0 0 0 …	2,3-Dihydro-1-benzofuran-2-carboxylic acid	C9 H8 O3	164.047	99.4	Reference-5582			-0.00121895	-7.4305	99.4374	9.97187	Invalid mass
		Name	Formula	Annot. Source: Predicted Compositions	Annot. Source: mzCloud Search	Annot. Source: MassList Search	FISh Coverage	Annot. DeltaMass [Da]	Annotation MW	Calc. MW	m/z	RT [min]	# mzCloud Results	mzCloud Best Match	Mass List Match: Arita Lab 6549 Flavonoid Structure Database	Mass List Match: Natural Products Atlas 2020_06	MS2	Reference Ion	Area: CD139_SNS.raw (F1210)
		2,3-Dihydro-1-benzofuran-2-carboxylic acid	C9 H8 O3	No results	Invalid mass	No results		-0.00122	164.047	164.046	163.039	12.777	4	99.4	No matches found	No matches found	DDA for preferred ion	[M-H]-1	1.76266e+09
		FALSE	#mol format Mass Frontier 5/10/2024 11:04:25 AM 2D 12 12 0 0 0 0 0 0 0 0 1 V2000 3.0690 -5.0345 0.0000 O 0 0 0 0 0 0 0 0 0 0 0 0 3.0690 -5.7931 0.0000 C 0 0 0 0 0 0 0 0 0 0 0 0 2.4138 -6.1724 0.0000 C 0 0 0 0 0 0 0 0 0 0 0 0 2.4138 -6.9310 0.0000 C 0 0 0 0 0 0 0 0 0 0 0 0 3.0690 -7.3103 0.0000 C 0 0 0 0 0 0 0 0 0 0 0 0 3.7241 -6.9310 0.0000 C 0 0 0 0 0 0 0 0 0 0 0 0 3.7241 -6.1724 0.0000 C 0 0 0 …	2-Hydroxycinnamic acid	C9 H8 O3	164.047	84.6	Reference-168	C01772	Endogenous Metabolites	-0.00121895	-7.4305	84.5829	9.22914	Invalid mass
		Name	Formula	Annot. Source: Predicted Compositions	Annot. Source: mzCloud Search	Annot. Source: MassList Search	FISh Coverage	Annot. DeltaMass [Da]	Annotation MW	Calc. MW	m/z	RT [min]	# mzCloud Results	mzCloud Best Match	Mass List Match: Arita Lab 6549 Flavonoid Structure Database	Mass List Match: Natural Products Atlas 2020_06	MS2	Reference Ion	Area: CD139_SNS.raw (F1210)
		3-(3,4-dihydroxyphenyl)propanoic acid	C9 H10 O4	No match	Invalid mass	No match		-18.0104	182.058	164.048	182.081	3.838	4	83.1	No matches found	Single match found	DDA for preferred ion	[M+NH4]+1	9.10383e+09
		2,3-Dihydro-1-benzofuran-2-carboxylic acid	C9 H8 O3	No results	Invalid mass	No results		-0.00122	164.047	164.046	163.039	12.777	4	99.4	No matches found	No matches found	DDA for preferred ion	[M-H]-1	1.76266e+09
		Coumarin	C9 H6 O2	Full match	Full match	Partial match		5e-05	146.037	146.037	179.07	12.776	2	62.2	No matches found	Multiple matches found	DDA for preferred ion	[M+H+MeOH]+1	1.13263e+09
		4-Coumaric acid	C9 H8 O3	Full match	Full match	Partial match		0.00011	164.047	164.047	165.055	12.784	4	98	No matches found	Single match found	DDA for preferred ion	[M+H]+1	3.79605e+08
		Coumarin	C9 H6 O2	Full match	Full match	Partial match		3e-05	146.037	146.037	147.044	13.473	2	65.6	No matches found	Multiple matches found	DDA for preferred ion	[M+H]+1	2.22583e+08
		FALSE	#mol format Mass Frontier 5/10/2024 11:04:26 AM 2D 12 12 0 0 0 0 0 0 0 0 1 V2000 5.7241 -3.8966 0.0000 C 0 0 0 0 0 0 0 0 0 0 0 0 5.0690 -4.2759 0.0000 C 0 0 0 0 0 0 0 0 0 0 0 0 5.0690 -5.0345 0.0000 C 0 0 0 0 0 0 0 0 0 0 0 0 5.7241 -5.4138 0.0000 C 0 0 0 0 0 0 0 0 0 0 0 0 6.3793 -5.0345 0.0000 C 0 0 0 0 0 0 0 0 0 0 0 0 6.3793 -4.2759 0.0000 C 0 0 0 0 0 0 0 0 0 0 0 0 7.0345 -3.8966 0.0000 C 0 0 0 …	4-Coumaric acid	C9 H8 O3	164.047	98	Reference-539	C00811	Endogenous Metabolites	-0.00121895	-7.4305	62.9369	8.14684	Invalid mass
		Name	Formula	Annot. Source: Predicted Compositions	Annot. Source: mzCloud Search	Annot. Source: MassList Search	FISh Coverage	Annot. DeltaMass [Da]	Annotation MW	Calc. MW	m/z	RT [min]	# mzCloud Results	mzCloud Best Match	Mass List Match: Arita Lab 6549 Flavonoid Structure Database	Mass List Match: Natural Products Atlas 2020_06	MS2	Reference Ion	Area: CD139_SNS.raw (F1210)
		3-(3,4-dihydroxyphenyl)propanoic acid	C9 H10 O4	No match	Invalid mass	No match		-18.0104	182.058	164.048	182.081	3.838	4	83.1	No matches found	Single match found	DDA for preferred ion	[M+NH4]+1	9.10383e+09
		2,3-Dihydro-1-benzofuran-2-carboxylic acid	C9 H8 O3	No results	Invalid mass	No results		-0.00122	164.047	164.046	163.039	12.777	4	99.4	No matches found	No matches found	DDA for preferred ion	[M-H]-1	1.76266e+09
		4-Coumaric acid	C9 H8 O3	Full match	Full match	Partial match		0.00011	164.047	164.047	165.055	12.784	4	98	No matches found	Single match found	DDA for preferred ion	[M+H]+1	3.79605e+08
N6-Me-Adenosine	C11 H15 N5 O4	Full match	Full match	Partial match		0.0004	281.112	281.113	282.12	7.539	1	99.4	No matches found	Single match found	DDA for preferred ion	[M+H]+1	3.30737e+08
	Tags	Checked	Structure	Name	Formula	Molecular Weight	Best Match	mzCloud ID	KEGG ID	Compound Class	DeltaMass [Da]	DeltaMass [ppm]	Match	Confidence	Compound Match
		FALSE	#mol format Mass Frontier 5/10/2024 11:04:54 AM 2D 20 22 0 0 0 0 0 0 0 0 1 V2000 5.6897 -0.5172 0.0000 C 0 0 0 0 0 0 0 0 0 0 0 0 5.0345 -0.8966 0.0000 N 0 0 0 0 0 0 0 0 0 0 0 0 5.0345 -1.6552 0.0000 C 0 0 0 0 0 0 0 0 0 0 0 0 4.4138 -2.0690 0.0000 C 0 0 0 0 0 0 0 0 0 0 0 0 5.7241 -2.0345 0.0000 N 0 0 0 0 0 0 0 0 0 0 0 0 4.4138 -2.8276 0.0000 C 0 0 0 0 0 0 0 0 0 0 0 0 3.6897 -1.8621 0.0000 N 0 0 0 …	N6-Me-Adenosine	C11 H15 N5 O4	281.112	99.4	Reference-10245			0.000398481	1.41752	99.409	9.97045	Full match
		Name	Formula	Annot. Source: Predicted Compositions	Annot. Source: mzCloud Search	Annot. Source: MassList Search	FISh Coverage	Annot. DeltaMass [Da]	Annotation MW	Calc. MW	m/z	RT [min]	# mzCloud Results	mzCloud Best Match	Mass List Match: Arita Lab 6549 Flavonoid Structure Database	Mass List Match: Natural Products Atlas 2020_06	MS2	Reference Ion	Area: CD139_SNS.raw (F1210)
		N6-Me-Adenosine	C11 H15 N5 O4	Full match	Full match	Partial match		0.0004	281.112	281.113	282.12	7.539	1	99.4	No matches found	Single match found	DDA for preferred ion	[M+H]+1	3.30737e+08
2-(Acetylamino)hexanoic acid	C8 H15 N O3	No results	Invalid mass	No results		-0.00099	173.105	173.104	172.097	11.849	4	99.3	No matches found	No matches found	DDA for preferred ion	[M-H]-1	4.7397e+08
	Tags	Checked	Structure	Name	Formula	Molecular Weight	Best Match	mzCloud ID	KEGG ID	Compound Class	DeltaMass [Da]	DeltaMass [ppm]	Match	Confidence	Compound Match
		FALSE	#mol format Mass Frontier 5/10/2024 11:04:57 AM 2D 12 11 0 0 0 0 0 0 0 0 1 V2000 3.0000 -3.2069 0.0000 C 0 0 0 0 0 0 0 0 0 0 0 0 3.6552 -2.8276 0.0000 C 0 0 0 0 0 0 0 0 0 0 0 0 4.3103 -3.2069 0.0000 C 0 0 0 0 0 0 0 0 0 0 0 0 4.9655 -2.8276 0.0000 C 0 0 0 0 0 0 0 0 0 0 0 0 5.6207 -3.2069 0.0000 C 0 0 0 0 0 0 0 0 0 0 0 0 6.2759 -2.8276 0.0000 C 0 0 0 0 0 0 0 0 0 0 0 0 6.2759 -2.0690 0.0000 O 0 0 0 …	Hexanoylglycine	C8 H15 N O3	173.105	31.1	Reference-1299		Endogenous Metabolites	-0.000992896	-5.73579	31.0574	6.55287	Invalid mass
		Name	Formula	Annot. Source: Predicted Compositions	Annot. Source: mzCloud Search	Annot. Source: MassList Search	FISh Coverage	Annot. DeltaMass [Da]	Annotation MW	Calc. MW	m/z	RT [min]	# mzCloud Results	mzCloud Best Match	Mass List Match: Arita Lab 6549 Flavonoid Structure Database	Mass List Match: Natural Products Atlas 2020_06	MS2	Reference Ion	Area: CD139_SNS.raw (F1210)
		2-(Acetylamino)hexanoic acid	C8 H15 N O3	No results	Invalid mass	No results		-0.00099	173.105	173.104	172.097	11.849	4	99.3	No matches found	No matches found	DDA for preferred ion	[M-H]-1	4.7397e+08
		FALSE	#mol format Mass Frontier 5/10/2024 11:04:52 AM 2D 12 11 0 0 0 0 0 0 0 0 1 V2000 3.3448 -1.3448 0.0000 C 0 0 0 0 0 0 0 0 0 0 0 0 2.6897 -0.9655 0.0000 C 0 0 0 0 0 0 0 0 0 0 0 0 2.0345 -1.3448 0.0000 N 0 0 0 0 0 0 0 0 0 0 0 0 2.0345 -2.1034 0.0000 C 0 0 0 0 0 0 0 0 0 0 0 0 1.3793 -2.4828 0.0000 C 0 0 0 0 0 0 0 0 0 0 0 0 0.7241 -2.1034 0.0000 C 0 0 0 0 0 0 0 0 0 0 0 0 0.7241 -1.3448 0.0000 C 0 0 0 …	N-Acetyl-L-leucine	C8 H15 N O3	173.105	70.4	Reference-512	C02710	Therapeutics/Prescription Drugs	-0.000992896	-5.73579	70.3798	8.51899	Invalid mass
		Name	Formula	Annot. Source: Predicted Compositions	Annot. Source: mzCloud Search	Annot. Source: MassList Search	FISh Coverage	Annot. DeltaMass [Da]	Annotation MW	Calc. MW	m/z	RT [min]	# mzCloud Results	mzCloud Best Match	Mass List Match: Arita Lab 6549 Flavonoid Structure Database	Mass List Match: Natural Products Atlas 2020_06	MS2	Reference Ion	Area: CD139_SNS.raw (F1210)
		N-Acetyl-L-leucine	C8 H15 N O3	Full match	Full match	No results		0.00011	173.105	173.105	174.113	2.899	1	42.8	No matches found	No matches found	DDA for preferred ion	[M+H]+1	1.13855e+09
		2-(Acetylamino)hexanoic acid	C8 H15 N O3	No results	Invalid mass	No results		-0.00099	173.105	173.104	172.097	11.849	4	99.3	No matches found	No matches found	DDA for preferred ion	[M-H]-1	4.7397e+08
		FALSE	#mol format Mass Frontier 5/10/2024 11:04:57 AM 2D 12 11 0 0 0 0 0 0 0 0 1 V2000 4.2414 -4.4828 0.0000 C 0 0 0 0 0 0 0 0 0 0 0 0 4.8966 -4.1034 0.0000 C 0 0 0 0 0 0 0 0 0 0 0 0 5.5517 -4.4828 0.0000 N 0 0 0 0 0 0 0 0 0 0 0 0 4.8966 -3.3448 0.0000 O 0 0 0 0 0 0 0 0 0 0 0 0 6.2069 -4.1034 0.0000 C 0 0 0 0 0 0 0 0 0 0 0 0 6.8621 -4.4828 0.0000 C 0 0 0 0 0 0 0 0 0 0 0 0 6.2069 -3.3448 0.0000 C 0 0 0 …	N-Acetyl-D-alloisoleucine	C8 H15 N O3	173.105	66.4	Reference-1480		Endogenous Metabolites	-0.000992896	-5.73579	66.4105	8.32053	Invalid mass
		Name	Formula	Annot. Source: Predicted Compositions	Annot. Source: mzCloud Search	Annot. Source: MassList Search	FISh Coverage	Annot. DeltaMass [Da]	Annotation MW	Calc. MW	m/z	RT [min]	# mzCloud Results	mzCloud Best Match	Mass List Match: Arita Lab 6549 Flavonoid Structure Database	Mass List Match: Natural Products Atlas 2020_06	MS2	Reference Ion	Area: CD139_SNS.raw (F1210)
		2-(Acetylamino)hexanoic acid	C8 H15 N O3	No results	Invalid mass	No results		-0.00099	173.105	173.104	172.097	11.849	4	99.3	No matches found	No matches found	DDA for preferred ion	[M-H]-1	4.7397e+08
		FALSE	#mol format Mass Frontier 5/10/2024 11:04:56 AM 2D 12 11 0 0 0 0 0 0 0 0 1 V2000 9.7241 -9.3448 0.0000 C 0 0 0 0 0 0 0 0 0 0 0 0 10.3793 -9.7241 0.0000 C 0 0 0 0 0 0 0 0 0 0 0 0 11.0345 -9.3448 0.0000 C 0 0 0 0 0 0 0 0 0 0 0 0 11.6897 -9.7241 0.0000 C 0 0 0 0 0 0 0 0 0 0 0 0 12.3448 -9.3448 0.0000 C 0 0 0 0 0 0 0 0 0 0 0 0 12.3448 -8.5862 0.0000 N 0 0 0 0 0 0 0 0 0 0 0 0 13.0000 -8.2069 0.0000 C …	2-(Acetylamino)hexanoic acid	C8 H15 N O3	173.105	99.3	Reference-3771			-0.000992896	-5.73579	99.3381	9.9669	Invalid mass
		Name	Formula	Annot. Source: Predicted Compositions	Annot. Source: mzCloud Search	Annot. Source: MassList Search	FISh Coverage	Annot. DeltaMass [Da]	Annotation MW	Calc. MW	m/z	RT [min]	# mzCloud Results	mzCloud Best Match	Mass List Match: Arita Lab 6549 Flavonoid Structure Database	Mass List Match: Natural Products Atlas 2020_06	MS2	Reference Ion	Area: CD139_SNS.raw (F1210)
		2-(Acetylamino)hexanoic acid	C8 H15 N O3	No results	Invalid mass	No results		-0.00099	173.105	173.104	172.097	11.849	4	99.3	No matches found	No matches found	DDA for preferred ion	[M-H]-1	4.7397e+08
{(3R,5R,6S,8S)-3-[(6-O-Benzoyl-β-D-glucopyranosyl)oxy]-6-hydroxy-8-methyl-9,10-dioxatetracyclo[4.3.1.02,5.03,8]dec-2-yl}methyl benzoate	C30 H32 O12	Not the top hit	Full match	Partial match		7e-05	584.189	584.189	585.197	15.573	1	99.3	Single match found	No matches found	DDA for preferred ion	[M+H]+1	1.20362e+09
	Tags	Checked	Structure	Name	Formula	Molecular Weight	Best Match	mzCloud ID	KEGG ID	Compound Class	DeltaMass [Da]	DeltaMass [ppm]	Match	Confidence	Compound Match
		FALSE	#mol format Mass Frontier 5/10/2024 11:04:33 AM 2D 42 48 0 0 0 0 0 0 0 0 1 V2000 1.1724 -3.7241 0.0000 C 0 0 0 0 0 0 0 0 0 0 0 0 0.5172 -3.3448 0.0000 C 0 0 0 0 0 0 0 0 0 0 0 0 0.5172 -2.5862 0.0000 C 0 0 0 0 0 0 0 0 0 0 0 0 1.1724 -2.2069 0.0000 C 0 0 0 0 0 0 0 0 0 0 0 0 1.8276 -2.5862 0.0000 C 0 0 0 0 0 0 0 0 0 0 0 0 1.8276 -3.3448 0.0000 C 0 0 0 0 0 0 0 0 0 0 0 0 2.4828 -3.7241 0.0000 C 0 0 0 …	{(3R,5R,6S,8S)-3-[(6-O-Benzoyl-β-D-glucopyranosyl)oxy]-6-hydroxy-8-methyl-9,10-dioxatetracyclo[4.3.1.02,5.03,8]dec-2-yl}methyl benzoate	C30 H32 O12	584.189	99.3	Reference-7738			7.41618e-05	0.126948	99.3152	91.0929	Full match
		Name	Formula	Annot. Source: Predicted Compositions	Annot. Source: mzCloud Search	Annot. Source: MassList Search	FISh Coverage	Annot. DeltaMass [Da]	Annotation MW	Calc. MW	m/z	RT [min]	# mzCloud Results	mzCloud Best Match	Mass List Match: Arita Lab 6549 Flavonoid Structure Database	Mass List Match: Natural Products Atlas 2020_06	MS2	Reference Ion	Area: CD139_SNS.raw (F1210)
		{(3R,5R,6S,8S)-3-[(6-O-Benzoyl-β-D-glucopyranosyl)oxy]-6-hydroxy-8-methyl-9,10-dioxatetracyclo[4.3.1.02,5.03,8]dec-2-yl}methyl benzoate	C30 H32 O12	Not the top hit	Full match	Partial match		7e-05	584.189	584.189	585.197	15.573	1	99.3	Single match found	No matches found	DDA for preferred ion	[M+H]+1	1.20362e+09
Phenylacetaldehyde	C8 H8 O	No results	Invalid mass	No results		-0.00145	120.058	120.056	119.049	12.776	1	99.3	No matches found	No matches found	DDA for preferred ion	[M-H]-1	4.17517e+08
	Tags	Checked	Structure	Name	Formula	Molecular Weight	Best Match	mzCloud ID	KEGG ID	Compound Class	DeltaMass [Da]	DeltaMass [ppm]	Match	Confidence	Compound Match
		FALSE	#mol format Mass Frontier 5/10/2024 11:04:49 AM 2D 9 9 0 0 0 0 0 0 0 0 1 V2000 4.9310 -4.0000 0.0000 C 0 0 0 0 0 0 0 0 0 0 0 0 4.2759 -4.3793 0.0000 C 0 0 0 0 0 0 0 0 0 0 0 0 4.2759 -5.1379 0.0000 C 0 0 0 0 0 0 0 0 0 0 0 0 4.9310 -5.5172 0.0000 C 0 0 0 0 0 0 0 0 0 0 0 0 5.5862 -5.1379 0.0000 C 0 0 0 0 0 0 0 0 0 0 0 0 5.5862 -4.3793 0.0000 C 0 0 0 0 0 0 0 0 0 0 0 0 6.2414 -4.0000 0.0000 C 0 0 0 0 …	Phenylacetaldehyde	C8 H8 O	120.058	99.3	Reference-1388	C00601	Industrial Chemicals	-0.0014471	-12.0534	99.2933	9.96466	Invalid mass
		Name	Formula	Annot. Source: Predicted Compositions	Annot. Source: mzCloud Search	Annot. Source: MassList Search	FISh Coverage	Annot. DeltaMass [Da]	Annotation MW	Calc. MW	m/z	RT [min]	# mzCloud Results	mzCloud Best Match	Mass List Match: Arita Lab 6549 Flavonoid Structure Database	Mass List Match: Natural Products Atlas 2020_06	MS2	Reference Ion	Area: CD139_SNS.raw (F1210)
		Phenylacetaldehyde	C8 H8 O	No results	Invalid mass	No results		-0.00145	120.058	120.056	119.049	12.776	1	99.3	No matches found	No matches found	DDA for preferred ion	[M-H]-1	4.17517e+08
Phenethylamine	C8 H11 N	No match	Invalid mass	No match		-17.0261	121.089	104.063	122.097	5.931	3	99.3	No matches found	Single match found	DDA for other ion	[M+NH4]+1	1.40069e+08
	Tags	Checked	Structure	Name	Formula	Molecular Weight	Best Match	mzCloud ID	KEGG ID	Compound Class	DeltaMass [Da]	DeltaMass [ppm]	Match	Confidence	Compound Match
		FALSE	#mol format Mass Frontier 5/10/2024 11:05:38 AM 2D 9 9 0 0 0 0 0 0 0 0 1 V2000 3.1724 -1.2414 0.0000 N 0 0 0 0 0 0 0 0 0 0 0 0 2.4828 -1.6552 0.0000 C 0 0 0 0 0 0 0 0 0 0 0 0 2.4828 -2.4138 0.0000 C 0 0 0 0 0 0 0 0 0 0 0 0 1.8276 -2.7931 0.0000 C 0 0 0 0 0 0 0 0 0 0 0 0 1.1724 -2.4138 0.0000 C 0 0 0 0 0 0 0 0 0 0 0 0 1.1724 -1.6552 0.0000 C 0 0 0 0 0 0 0 0 0 0 0 0 1.8276 -1.2759 0.0000 C 0 0 0 0 …	2,4-Xylidine	C8 H11 N	121.089	43	Reference-7464	C11003	Extractables/Leachables	-17.026	-140608	42.9778	39.808	Invalid mass
		Name	Formula	Annot. Source: Predicted Compositions	Annot. Source: mzCloud Search	Annot. Source: MassList Search	FISh Coverage	Annot. DeltaMass [Da]	Annotation MW	Calc. MW	m/z	RT [min]	# mzCloud Results	mzCloud Best Match	Mass List Match: Arita Lab 6549 Flavonoid Structure Database	Mass List Match: Natural Products Atlas 2020_06	MS2	Reference Ion	Area: CD139_SNS.raw (F1210)
		Phenethylamine	C8 H11 N	No match	Invalid mass	No match		-17.0261	121.089	104.063	122.097	5.931	3	99.3	No matches found	Single match found	DDA for other ion	[M+NH4]+1	1.40069e+08
		FALSE	#mol format Mass Frontier 5/10/2024 11:05:37 AM 2D 9 9 0 0 0 0 0 0 0 0 1 V2000 1.1724 -0.5172 0.0000 C 0 0 0 0 0 0 0 0 0 0 0 0 1.1724 -1.2759 0.0000 C 0 0 0 0 0 0 0 0 0 0 0 0 0.5172 -1.6552 0.0000 C 0 0 0 0 0 0 0 0 0 0 0 0 0.5172 -2.4138 0.0000 C 0 0 0 0 0 0 0 0 0 0 0 0 1.1724 -2.7931 0.0000 C 0 0 0 0 0 0 0 0 0 0 0 0 1.8276 -2.4138 0.0000 C 0 0 0 0 0 0 0 0 0 0 0 0 1.8276 -1.6552 0.0000 C 0 0 0 0 …	2,6-Xylidine	C8 H11 N	121.089	65.2	Reference-7465	C11004	Extractables/Leachables	-17.026	-140608	65.2469	43.425	Invalid mass
		Name	Formula	Annot. Source: Predicted Compositions	Annot. Source: mzCloud Search	Annot. Source: MassList Search	FISh Coverage	Annot. DeltaMass [Da]	Annotation MW	Calc. MW	m/z	RT [min]	# mzCloud Results	mzCloud Best Match	Mass List Match: Arita Lab 6549 Flavonoid Structure Database	Mass List Match: Natural Products Atlas 2020_06	MS2	Reference Ion	Area: CD139_SNS.raw (F1210)
		Phenethylamine	C8 H11 N	No match	Invalid mass	No match		-17.0261	121.089	104.063	122.097	5.931	3	99.3	No matches found	Single match found	DDA for other ion	[M+NH4]+1	1.40069e+08
		FALSE	#mol format Mass Frontier 5/10/2024 11:05:36 AM 2D 9 9 0 0 0 0 0 0 0 0 1 V2000 7.0000 -8.2759 0.0000 C 0 0 0 0 0 0 0 0 0 0 0 0 7.0000 -9.0690 0.0000 C 0 0 0 0 0 0 0 0 0 0 0 0 6.3448 -9.4483 0.0000 C 0 0 0 0 0 0 0 0 0 0 0 0 5.6897 -9.0690 0.0000 C 0 0 0 0 0 0 0 0 0 0 0 0 5.6897 -8.2759 0.0000 C 0 0 0 0 0 0 0 0 0 0 0 0 6.3448 -7.8966 0.0000 C 0 0 0 0 0 0 0 0 0 0 0 0 6.3448 -7.1379 0.0000 C 0 0 0 0 …	Phenethylamine	C8 H11 N	121.089	99.3	Reference-1191	C05332	Drugs of Abuse/Illegal Drugs; Endogenous Metabolites	-17.026	-140608	99.2879	90.7476	Invalid mass
		Name	Formula	Annot. Source: Predicted Compositions	Annot. Source: mzCloud Search	Annot. Source: MassList Search	FISh Coverage	Annot. DeltaMass [Da]	Annotation MW	Calc. MW	m/z	RT [min]	# mzCloud Results	mzCloud Best Match	Mass List Match: Arita Lab 6549 Flavonoid Structure Database	Mass List Match: Natural Products Atlas 2020_06	MS2	Reference Ion	Area: CD139_SNS.raw (F1210)
		Phenethylamine	C8 H11 N	No match	Invalid mass	No match		-17.0261	121.089	104.063	122.097	5.931	3	99.3	No matches found	Single match found	DDA for other ion	[M+NH4]+1	1.40069e+08
[(3R,5R,6S,8S)-3-(β-D-Glucopyranosyloxy)-6-hydroxy-8-methyl-9,10-dioxatetracyclo[4.3.1.02,5 03,8]dec-2-yl]methyl benzoate	C23 H28 O11	No match	Invalid mass	No match		-32.0259	480.163	448.137	481.171	12.447	2	99.3	Multiple matches found	Multiple matches found	DDA for other ion	[M+H+MeOH]+1	7.90781e+08
	Tags	Checked	Structure	Name	Formula	Molecular Weight	Best Match	mzCloud ID	KEGG ID	Compound Class	DeltaMass [Da]	DeltaMass [ppm]	Match	Confidence	Compound Match
		FALSE	#mol format Mass Frontier 5/10/2024 11:03:06 AM 2D 34 38 0 0 0 0 0 0 0 0 1 V2000 1.1724 -4.0000 0.0000 O 0 0 0 0 0 0 0 0 0 0 0 0 1.8276 -4.3793 0.0000 C 0 0 0 0 0 0 0 0 0 0 0 0 1.8276 -5.1379 0.0000 C 0 0 0 0 0 0 0 0 0 0 0 0 1.2069 -5.5517 0.0000 C 0 0 0 0 0 0 0 0 0 0 0 0 1.8276 -6.0345 0.0000 C 0 0 0 0 0 0 0 0 0 0 0 0 2.6897 -6.0345 0.0000 C 0 0 0 0 0 0 0 0 0 0 0 0 3.3448 -5.5517 0.0000 C 0 0 0 …	albiflorin	C23 H28 O11	480.163	99.4	Autoprocessed-7326		Endogenous Metabolites	-32.0259	-66698	98.951	86.8462	Invalid mass
		Name	Formula	Annot. Source: Predicted Compositions	Annot. Source: mzCloud Search	Annot. Source: MassList Search	FISh Coverage	Annot. DeltaMass [Da]	Annotation MW	Calc. MW	m/z	RT [min]	# mzCloud Results	mzCloud Best Match	Mass List Match: Arita Lab 6549 Flavonoid Structure Database	Mass List Match: Natural Products Atlas 2020_06	MS2	Reference Ion	Area: CD139_SNS.raw (F1210)
		albiflorin	C23 H28 O11	No match	Full match	Partial match		-0.00084	480.163	480.162	525.16	11.975	1	97.3	No matches found	Multiple matches found	DDA for preferred ion	[M+FA-H]-1	3.89223e+10
		[(3R,5R,6S,8S)-3-(β-D-Glucopyranosyloxy)-6-hydroxy-8-methyl-9,10-dioxatetracyclo[4.3.1.02,5 03,8]dec-2-yl]methyl benzoate	C23 H28 O11	Not the top hit	Full match	Partial match		-0.0009	480.163	480.162	481.17	11.174	2	99.6	No matches found	Multiple matches found	DDA for preferred ion	[M+H]+1	1.78974e+10
		[(3R,5R,6S,8S)-3-(β-D-Glucopyranosyloxy)-6-hydroxy-8-methyl-9,10-dioxatetracyclo[4.3.1.02,5 03,8]dec-2-yl]methyl benzoate	C23 H28 O11	Not the top hit	Full match	Partial match		-0.00046	480.163	480.163	481.17	13.673	2	99.5	No matches found	Multiple matches found	DDA for preferred ion	[M+H]+1	8.42088e+09
		[(3R,5R,6S,8S)-3-(β-D-Glucopyranosyloxy)-6-hydroxy-8-methyl-9,10-dioxatetracyclo[4.3.1.02,5 03,8]dec-2-yl]methyl benzoate	C23 H28 O11	No match	Invalid mass	No match		-32.026	480.163	448.137	481.171	12.675	2	99.5	Multiple matches found	Multiple matches found	DDA for other ion	[M+H+MeOH]+1	8.1775e+08
		[(3R,5R,6S,8S)-3-(β-D-Glucopyranosyloxy)-6-hydroxy-8-methyl-9,10-dioxatetracyclo[4.3.1.02,5 03,8]dec-2-yl]methyl benzoate	C23 H28 O11	No match	Invalid mass	No match		-32.0259	480.163	448.137	481.171	12.447	2	99.3	Multiple matches found	Multiple matches found	DDA for other ion	[M+H+MeOH]+1	7.90781e+08
		[(3R,5R,6S,8S)-3-(β-D-Glucopyranosyloxy)-6-hydroxy-8-methyl-9,10-dioxatetracyclo[4.3.1.02,5 03,8]dec-2-yl]methyl benzoate	C23 H28 O11	Not the top hit	Full match	Partial match		0.00068	480.163	480.164	481.171	10.616	2	99.5	No matches found	Multiple matches found	DDA for preferred ion	[M+H]+1	3.82454e+08
		albiflorin	C23 H28 O11	No match	Full match	Partial match		-0.00012	480.163	480.163	479.156	14.204	1	94.4	No matches found	Multiple matches found	DDA for preferred ion	[M-H]-1	1.3462e+08
		FALSE	#mol format Mass Frontier 5/10/2024 11:04:14 AM 2D 34 39 0 0 0 0 0 0 0 0 1 V2000 5.4138 -2.6207 0.0000 C 0 0 0 0 0 0 0 0 0 0 0 0 6.0690 -3.0000 0.0000 C 0 0 0 0 0 0 0 0 0 0 0 0 6.7241 -2.6207 0.0000 C 0 0 0 0 0 0 0 0 0 0 0 0 6.7241 -1.8621 0.0000 C 0 0 0 0 0 0 0 0 0 0 0 0 6.0690 -1.4828 0.0000 C 0 0 0 0 0 0 0 0 0 0 0 0 5.4138 -1.8621 0.0000 C 0 0 0 0 0 0 0 0 0 0 0 0 4.7586 -1.4828 0.0000 C 0 0 0 …	[(3R,5R,6S,8S)-3-(β-D-Glucopyranosyloxy)-6-hydroxy-8-methyl-9,10-dioxatetracyclo[4.3.1.02,5 03,8]dec-2-yl]methyl benzoate	C23 H28 O11	480.163	99.6	Reference-8101			-32.0259	-66698	99.2636	90.4391	Invalid mass
		Name	Formula	Annot. Source: Predicted Compositions	Annot. Source: mzCloud Search	Annot. Source: MassList Search	FISh Coverage	Annot. DeltaMass [Da]	Annotation MW	Calc. MW	m/z	RT [min]	# mzCloud Results	mzCloud Best Match	Mass List Match: Arita Lab 6549 Flavonoid Structure Database	Mass List Match: Natural Products Atlas 2020_06	MS2	Reference Ion	Area: CD139_SNS.raw (F1210)
		[(3R,5R,6S,8S)-3-(β-D-Glucopyranosyloxy)-6-hydroxy-8-methyl-9,10-dioxatetracyclo[4.3.1.02,5 03,8]dec-2-yl]methyl benzoate	C23 H28 O11	Not the top hit	Full match	Partial match		-0.0009	480.163	480.162	481.17	11.174	2	99.6	No matches found	Multiple matches found	DDA for preferred ion	[M+H]+1	1.78974e+10
		[(3R,5R,6S,8S)-3-(β-D-Glucopyranosyloxy)-6-hydroxy-8-methyl-9,10-dioxatetracyclo[4.3.1.02,5 03,8]dec-2-yl]methyl benzoate	C23 H28 O11	Not the top hit	Full match	Partial match		-0.00046	480.163	480.163	481.17	13.673	2	99.5	No matches found	Multiple matches found	DDA for preferred ion	[M+H]+1	8.42088e+09
		[(3R,5R,6S,8S)-3-(β-D-Glucopyranosyloxy)-6-hydroxy-8-methyl-9,10-dioxatetracyclo[4.3.1.02,5 03,8]dec-2-yl]methyl benzoate	C23 H28 O11	No match	Invalid mass	No match		-32.026	480.163	448.137	481.171	12.675	2	99.5	Multiple matches found	Multiple matches found	DDA for other ion	[M+H+MeOH]+1	8.1775e+08
		[(3R,5R,6S,8S)-3-(β-D-Glucopyranosyloxy)-6-hydroxy-8-methyl-9,10-dioxatetracyclo[4.3.1.02,5 03,8]dec-2-yl]methyl benzoate	C23 H28 O11	No match	Invalid mass	No match		-32.0259	480.163	448.137	481.171	12.447	2	99.3	Multiple matches found	Multiple matches found	DDA for other ion	[M+H+MeOH]+1	7.90781e+08
		[(3R,5R,6S,8S)-3-(β-D-Glucopyranosyloxy)-6-hydroxy-8-methyl-9,10-dioxatetracyclo[4.3.1.02,5 03,8]dec-2-yl]methyl benzoate	C23 H28 O11	Not the top hit	Full match	Partial match		0.00068	480.163	480.164	481.171	10.616	2	99.5	No matches found	Multiple matches found	DDA for preferred ion	[M+H]+1	3.82454e+08
Azelaic acid	C9 H16 O4	No results	Invalid mass	No results		-0.00096	188.105	188.104	187.097	14.669	1	99.3	No matches found	No matches found	DDA for preferred ion	[M-H]-1	2.61017e+09
	Tags	Checked	Structure	Name	Formula	Molecular Weight	Best Match	mzCloud ID	KEGG ID	Compound Class	DeltaMass [Da]	DeltaMass [ppm]	Match	Confidence	Compound Match
		FALSE	#mol format Mass Frontier 5/10/2024 11:04:26 AM 2D 13 12 0 0 0 0 0 0 0 0 1 V2000 1.8276 -6.2414 0.0000 O 0 0 0 0 0 0 0 0 0 0 0 0 2.4828 -5.8621 0.0000 C 0 0 0 0 0 0 0 0 0 0 0 0 3.1379 -6.2414 0.0000 C 0 0 0 0 0 0 0 0 0 0 0 0 3.7931 -5.8621 0.0000 C 0 0 0 0 0 0 0 0 0 0 0 0 4.4483 -6.2414 0.0000 C 0 0 0 0 0 0 0 0 0 0 0 0 5.1034 -5.8621 0.0000 C 0 0 0 0 0 0 0 0 0 0 0 0 5.7586 -6.2414 0.0000 C 0 0 0 …	Azelaic acid	C9 H16 O4	188.105	99.3	Reference-331	C08261	Endogenous Metabolites; Excipients/Additives/Colorants; Industrial Chemicals	-0.00096372	-5.12331	99.2553	100	Invalid mass
		Name	Formula	Annot. Source: Predicted Compositions	Annot. Source: mzCloud Search	Annot. Source: MassList Search	FISh Coverage	Annot. DeltaMass [Da]	Annotation MW	Calc. MW	m/z	RT [min]	# mzCloud Results	mzCloud Best Match	Mass List Match: Arita Lab 6549 Flavonoid Structure Database	Mass List Match: Natural Products Atlas 2020_06	MS2	Reference Ion	Area: CD139_SNS.raw (F1210)
		Azelaic acid	C9 H16 O4	No results	Invalid mass	No results		-0.00096	188.105	188.104	187.097	14.669	1	99.3	No matches found	No matches found	DDA for preferred ion	[M-H]-1	2.61017e+09
Ferulic acid	C10 H10 O4	No match	Invalid mass	No results		-60.0221	194.058	134.036	193.05	13.109	2	99.2	No matches found	No matches found	DDA for other ion	[M-H+HAc]-1	4.49844e+08
	Tags	Checked	Structure	Name	Formula	Molecular Weight	Best Match	mzCloud ID	KEGG ID	Compound Class	DeltaMass [Da]	DeltaMass [ppm]	Match	Confidence	Compound Match
		FALSE	#mol format Mass Frontier 5/10/2024 11:04:51 AM 2D 14 14 0 0 0 0 0 0 0 0 1 V2000 6.5172 -4.9310 0.0000 C 0 0 0 0 0 0 0 0 0 0 0 0 5.8966 -5.3103 0.0000 C 0 0 0 0 0 0 0 0 0 0 0 0 5.2069 -4.9655 0.0000 C 0 0 0 0 0 0 0 0 0 0 0 0 5.2069 -4.2069 0.0000 C 0 0 0 0 0 0 0 0 0 0 0 0 5.8621 -3.7931 0.0000 C 0 0 0 0 0 0 0 0 0 0 0 0 6.5172 -4.1724 0.0000 C 0 0 0 0 0 0 0 0 0 0 0 0 7.1724 -3.7931 0.0000 C 0 0 0 …	Isoferulic acid	C10 H10 O4	194.058	87.9	Reference-143	C10470	Endogenous Metabolites	-60.0221	-309300	77.752	68.0261	Invalid mass
		Name	Formula	Annot. Source: Predicted Compositions	Annot. Source: mzCloud Search	Annot. Source: MassList Search	FISh Coverage	Annot. DeltaMass [Da]	Annotation MW	Calc. MW	m/z	RT [min]	# mzCloud Results	mzCloud Best Match	Mass List Match: Arita Lab 6549 Flavonoid Structure Database	Mass List Match: Natural Products Atlas 2020_06	MS2	Reference Ion	Area: CD139_SNS.raw (F1210)
		Ferulic acid	C10 H10 O4	No match	Invalid mass	No results		-60.0221	194.058	134.036	193.05	13.109	2	99.2	No matches found	No matches found	DDA for other ion	[M-H+HAc]-1	4.49844e+08
		Ferulic acid	C10 H10 O4	Full match	Full match	Partial match		5e-05	194.058	194.058	195.065	13.096	5	96.9	No matches found	Multiple matches found	DDA for preferred ion	[M+H]+1	4.30203e+08
		Ferulic acid	C10 H10 O4	No match	Invalid mass	No results		-0.00101	194.058	194.057	193.05	13.411	2	99	No matches found	No matches found	DDA for preferred ion	[M-H]-1	3.26836e+08
		FALSE	#mol format Mass Frontier 5/10/2024 11:04:50 AM 2D 14 14 0 0 0 0 0 0 0 0 1 V2000 6.4828 -8.0345 0.0000 C 0 0 0 0 0 0 0 0 0 0 0 0 7.1379 -7.6552 0.0000 O 0 0 0 0 0 0 0 0 0 0 0 0 7.1379 -6.8966 0.0000 C 0 0 0 0 0 0 0 0 0 0 0 0 6.4828 -6.5172 0.0000 C 0 0 0 0 0 0 0 0 0 0 0 0 6.4828 -5.7586 0.0000 C 0 0 0 0 0 0 0 0 0 0 0 0 7.1379 -5.3793 0.0000 C 0 0 0 0 0 0 0 0 0 0 0 0 7.7931 -5.7586 0.0000 C 0 0 0 …	Ferulic acid	C10 H10 O4	194.058	99.2	Reference-421	C01494	Endogenous Metabolites; Excipients/Additives/Colorants	-60.0221	-309300	99.2254	100	Invalid mass
		Name	Formula	Annot. Source: Predicted Compositions	Annot. Source: mzCloud Search	Annot. Source: MassList Search	FISh Coverage	Annot. DeltaMass [Da]	Annotation MW	Calc. MW	m/z	RT [min]	# mzCloud Results	mzCloud Best Match	Mass List Match: Arita Lab 6549 Flavonoid Structure Database	Mass List Match: Natural Products Atlas 2020_06	MS2	Reference Ion	Area: CD139_SNS.raw (F1210)
		Ferulic acid	C10 H10 O4	No match	Invalid mass	No results		-60.0221	194.058	134.036	193.05	13.109	2	99.2	No matches found	No matches found	DDA for other ion	[M-H+HAc]-1	4.49844e+08
		Ferulic acid	C10 H10 O4	Full match	Full match	Partial match		5e-05	194.058	194.058	195.065	13.096	5	96.9	No matches found	Multiple matches found	DDA for preferred ion	[M+H]+1	4.30203e+08
		Ferulic acid	C10 H10 O4	No match	Invalid mass	No results		-0.00101	194.058	194.057	193.05	13.411	2	99	No matches found	No matches found	DDA for preferred ion	[M-H]-1	3.26836e+08
4-Hydroxybenzaldehyde	C7 H6 O2	No results	Invalid mass	No results		-0.00162	122.037	122.035	121.028	15.268	2	99.2	No matches found	No matches found	DDA for preferred ion	[M-H]-1	4.15611e+08
	Tags	Checked	Structure	Name	Formula	Molecular Weight	Best Match	mzCloud ID	KEGG ID	Compound Class	DeltaMass [Da]	DeltaMass [ppm]	Match	Confidence	Compound Match
		FALSE	#mol format Mass Frontier 5/10/2024 11:04:35 AM 2D 9 9 0 0 0 0 0 0 0 0 1 V2000 7.1034 -4.7931 0.0000 C 0 0 0 0 0 0 0 0 0 0 0 0 7.7586 -5.1724 0.0000 C 0 0 0 0 0 0 0 0 0 0 0 0 7.7586 -5.9310 0.0000 C 0 0 0 0 0 0 0 0 0 0 0 0 7.1034 -6.3103 0.0000 C 0 0 0 0 0 0 0 0 0 0 0 0 6.4483 -5.9310 0.0000 C 0 0 0 0 0 0 0 0 0 0 0 0 6.4483 -5.1724 0.0000 C 0 0 0 0 0 0 0 0 0 0 0 0 8.4138 -4.7931 0.0000 C 0 0 0 0 …	Benzoic acid	C7 H6 O2	122.037	99.8	Reference-332	C00180	Industrial Chemicals; Excipients/Additives/Colorants; Endogenous Metabolites	-0.001625	-13.3157	99.1342	9.95671	Invalid mass
		Name	Formula	Annot. Source: Predicted Compositions	Annot. Source: mzCloud Search	Annot. Source: MassList Search	FISh Coverage	Annot. DeltaMass [Da]	Annotation MW	Calc. MW	m/z	RT [min]	# mzCloud Results	mzCloud Best Match	Mass List Match: Arita Lab 6549 Flavonoid Structure Database	Mass List Match: Natural Products Atlas 2020_06	MS2	Reference Ion	Area: CD139_SNS.raw (F1210)
		4-Hydroxybenzaldehyde	C7 H6 O2	No results	Invalid mass	No results	27.78	-0.00145	122.037	122.035	121.028	13.672	2	99.9	No matches found	No matches found	DDA for preferred ion	[M-H]-1	2.78229e+09
		4-Hydroxybenzaldehyde	C7 H6 O2	No results	Invalid mass	No results		-0.00162	122.037	122.035	121.028	11.096	2	99.7	No matches found	No matches found	DDA for preferred ion	[M-H]-1	6.97244e+08
		4-Hydroxybenzaldehyde	C7 H6 O2	No results	Invalid mass	No results		-0.00145	122.037	122.035	121.028	12	2	99	No matches found	No matches found	DDA for preferred ion	[M-H]-1	5.5901e+08
		4-Hydroxybenzaldehyde	C7 H6 O2	No results	Invalid mass	No results		-0.00162	122.037	122.035	121.028	15.268	2	99.2	No matches found	No matches found	DDA for preferred ion	[M-H]-1	4.15611e+08
		Benzoic acid	C7 H6 O2	No results	Invalid mass	No results		-0.00147	122.037	122.035	121.028	8.537	2	95.6	No matches found	No matches found	DDA for preferred ion	[M-H]-1	3.56721e+08
		4-Hydroxybenzaldehyde	C7 H6 O2	No results	Invalid mass	No results		-0.00175	122.037	122.035	121.028	12.734	2	98.8	No matches found	No matches found	DDA for preferred ion	[M-H]-1	2.73626e+08
		FALSE	#mol format Mass Frontier 5/10/2024 11:04:34 AM 2D 9 9 0 0 0 0 0 0 0 0 1 V2000 5.2414 -6.4828 0.0000 C 0 0 0 0 0 0 0 0 0 0 0 0 4.5862 -6.1034 0.0000 C 0 0 0 0 0 0 0 0 0 0 0 0 4.5862 -5.3448 0.0000 C 0 0 0 0 0 0 0 0 0 0 0 0 5.2414 -4.9655 0.0000 C 0 0 0 0 0 0 0 0 0 0 0 0 5.8966 -5.3448 0.0000 C 0 0 0 0 0 0 0 0 0 0 0 0 5.8966 -6.1034 0.0000 C 0 0 0 0 0 0 0 0 0 0 0 0 6.5517 -6.4828 0.0000 C 0 0 0 0 …	4-Hydroxybenzaldehyde	C7 H6 O2	122.037	99.9	Reference-234	C00633	Endogenous Metabolites	-0.001625	-13.3157	99.1983	9.95992	Invalid mass
		Name	Formula	Annot. Source: Predicted Compositions	Annot. Source: mzCloud Search	Annot. Source: MassList Search	FISh Coverage	Annot. DeltaMass [Da]	Annotation MW	Calc. MW	m/z	RT [min]	# mzCloud Results	mzCloud Best Match	Mass List Match: Arita Lab 6549 Flavonoid Structure Database	Mass List Match: Natural Products Atlas 2020_06	MS2	Reference Ion	Area: CD139_SNS.raw (F1210)
		4-Hydroxybenzaldehyde	C7 H6 O2	No results	Invalid mass	No results	27.78	-0.00145	122.037	122.035	121.028	13.672	2	99.9	No matches found	No matches found	DDA for preferred ion	[M-H]-1	2.78229e+09
		4-Hydroxybenzaldehyde	C7 H6 O2	No results	Invalid mass	No results		-0.00162	122.037	122.035	121.028	11.096	2	99.7	No matches found	No matches found	DDA for preferred ion	[M-H]-1	6.97244e+08
		4-Hydroxybenzaldehyde	C7 H6 O2	No results	Invalid mass	No results		-0.00145	122.037	122.035	121.028	12	2	99	No matches found	No matches found	DDA for preferred ion	[M-H]-1	5.5901e+08
		4-Hydroxybenzaldehyde	C7 H6 O2	No results	Invalid mass	No results		-0.00162	122.037	122.035	121.028	15.268	2	99.2	No matches found	No matches found	DDA for preferred ion	[M-H]-1	4.15611e+08
		Benzoic acid	C7 H6 O2	No results	Invalid mass	No results		-0.00147	122.037	122.035	121.028	8.537	2	95.6	No matches found	No matches found	DDA for preferred ion	[M-H]-1	3.56721e+08
		4-Hydroxybenzaldehyde	C7 H6 O2	No results	Invalid mass	No results		-0.00175	122.037	122.035	121.028	12.734	2	98.8	No matches found	No matches found	DDA for preferred ion	[M-H]-1	2.73626e+08
Formononetin	C16 H12 O4	Full match	Full match	Not the top hit		-0.00018	268.074	268.073	269.081	17.067	10	99.1	Multiple matches found	No matches found	DDA for preferred ion	[M+H]+1	2.62466e+09
	Tags	Checked	Structure	Name	Formula	Molecular Weight	Best Match	mzCloud ID	KEGG ID	Compound Class	DeltaMass [Da]	DeltaMass [ppm]	Match	Confidence	Compound Match
		FALSE	#mol format Mass Frontier 5/10/2024 11:04:25 AM 2D 20 22 0 0 0 0 0 0 0 0 1 V2000 4.2069 -5.2759 0.0000 C 0 0 0 0 0 0 0 0 0 0 0 0 4.8621 -5.6552 0.0000 C 0 0 0 0 0 0 0 0 0 0 0 0 4.8621 -6.4138 0.0000 C 0 0 0 0 0 0 0 0 0 0 0 0 4.2069 -6.7931 0.0000 C 0 0 0 0 0 0 0 0 0 0 0 0 3.5517 -6.4138 0.0000 C 0 0 0 0 0 0 0 0 0 0 0 0 3.5517 -5.6552 0.0000 C 0 0 0 0 0 0 0 0 0 0 0 0 5.5172 -6.7931 0.0000 C 0 0 0 …	1,4-Dimethoxyanthraquinone	C16 H12 O4	268.074	72.1	Reference-5577			-0.000175243	-0.653711	72.0955	50.9367	Partial match
		Name	Formula	Annot. Source: Predicted Compositions	Annot. Source: mzCloud Search	Annot. Source: MassList Search	FISh Coverage	Annot. DeltaMass [Da]	Annotation MW	Calc. MW	m/z	RT [min]	# mzCloud Results	mzCloud Best Match	Mass List Match: Arita Lab 6549 Flavonoid Structure Database	Mass List Match: Natural Products Atlas 2020_06	MS2	Reference Ion	Area: CD139_SNS.raw (F1210)
		Formononetin	C16 H12 O4	Full match	Full match	Not the top hit		-0.00018	268.074	268.073	269.081	17.067	10	99.1	Multiple matches found	No matches found	DDA for preferred ion	[M+H]+1	2.62466e+09
		Formononetin	C16 H12 O4	Full match	Full match	Not the top hit		-0.00053	268.074	268.073	269.08	14.578	9	99.8	Multiple matches found	No matches found	DDA for preferred ion	[M+H]+1	1.5397e+09
		FALSE	#mol format Mass Frontier 5/10/2024 11:04:27 AM 2D 20 22 0 0 0 0 0 0 0 0 1 V2000 4.7586 -7.3103 0.0000 O 0 0 0 0 0 0 0 0 0 0 0 0 4.7586 -6.5517 0.0000 C 0 0 0 0 0 0 0 0 0 0 0 0 4.1034 -6.1724 0.0000 C 0 0 0 0 0 0 0 0 0 0 0 0 3.4483 -6.5517 0.0000 C 0 0 0 0 0 0 0 0 0 0 0 0 2.7931 -6.1724 0.0000 C 0 0 0 0 0 0 0 0 0 0 0 0 2.7931 -5.4138 0.0000 C 0 0 0 0 0 0 0 0 0 0 0 0 3.4483 -5.0345 0.0000 C 0 0 0 …	Formononetin	C16 H12 O4	268.074	99.8	Reference-426	C00858	Endogenous Metabolites	-0.000175243	-0.653711	99.1464	97.031	Full match
		Name	Formula	Annot. Source: Predicted Compositions	Annot. Source: mzCloud Search	Annot. Source: MassList Search	FISh Coverage	Annot. DeltaMass [Da]	Annotation MW	Calc. MW	m/z	RT [min]	# mzCloud Results	mzCloud Best Match	Mass List Match: Arita Lab 6549 Flavonoid Structure Database	Mass List Match: Natural Products Atlas 2020_06	MS2	Reference Ion	Area: CD139_SNS.raw (F1210)
		Formononetin	C16 H12 O4	Full match	Full match	Not the top hit		-0.00018	268.074	268.073	269.081	17.067	10	99.1	Multiple matches found	No matches found	DDA for preferred ion	[M+H]+1	2.62466e+09
		Formononetin	C16 H12 O4	Full match	Full match	Not the top hit		-0.00053	268.074	268.073	269.08	14.578	9	99.8	Multiple matches found	No matches found	DDA for preferred ion	[M+H]+1	1.5397e+09
		Formononetin	C16 H12 O4	Full match	Full match	Not the top hit		-0.00024	268.074	268.073	267.066	15.773	1	96.6	Multiple matches found	No matches found	DDA for preferred ion	[M-H]-1	3.53923e+08
		FALSE	#mol format Mass Frontier 5/10/2024 11:03:14 AM 2D 19 21 0 0 0 0 0 0 0 0 1 V2000 4.3448 3.4138 0.0000 C 0 0 0 0 0 0 0 0 0 0 0 0 3.6552 3.0345 0.0000 C 0 0 0 0 0 0 0 0 0 0 0 0 3.6552 2.2759 0.0000 C 0 0 0 0 0 0 0 0 0 0 0 0 3.0000 1.8966 0.0000 S 0 0 0 0 0 0 0 0 0 0 0 0 3.0000 1.1379 0.0000 C 0 0 0 0 0 0 0 0 0 0 0 0 3.6552 0.7586 0.0000 N 0 0 0 0 0 0 0 0 0 0 0 0 3.6552 0.0000 0.0000 C 0 0 0 0 0 0 0…	4-(allylsulfanyl)-1-phenyl-1H-pyrazolo[3,4-d]pyrimidine	C14 H12 N4 S	268.078	92.4	Autoprocessed-4228			-0.00488347	-18.2166	92.3935	9.61967	Invalid mass
		Name	Formula	Annot. Source: Predicted Compositions	Annot. Source: mzCloud Search	Annot. Source: MassList Search	FISh Coverage	Annot. DeltaMass [Da]	Annotation MW	Calc. MW	m/z	RT [min]	# mzCloud Results	mzCloud Best Match	Mass List Match: Arita Lab 6549 Flavonoid Structure Database	Mass List Match: Natural Products Atlas 2020_06	MS2	Reference Ion	Area: CD139_SNS.raw (F1210)
		Formononetin	C16 H12 O4	Full match	Full match	Not the top hit		-0.00018	268.074	268.073	269.081	17.067	10	99.1	Multiple matches found	No matches found	DDA for preferred ion	[M+H]+1	2.62466e+09
		FALSE	#mol format Mass Frontier 5/10/2024 11:03:13 AM 2D 19 20 0 0 0 0 0 0 0 0 1 V2000 4.5862 -1.1379 0.0000 C 0 0 0 0 0 0 0 0 0 0 0 0 3.9310 -1.5172 0.0000 S 0 0 0 0 0 0 0 0 0 0 0 0 3.2759 -1.1379 0.0000 C 0 0 0 0 0 0 0 0 0 0 0 0 2.6207 -1.5172 0.0000 C 0 0 0 0 0 0 0 0 0 0 0 0 3.2759 -0.3793 0.0000 N 0 0 0 0 0 0 0 0 0 0 0 0 1.9655 -1.1379 0.0000 C 0 0 0 0 0 0 0 0 0 0 0 0 2.6207 -2.2759 0.0000 C 0 0 0 …	3-(methylthio)-2-(2-pyridyl)-3-(3-pyridylamino)acrylonitrile	C14 H12 N4 S	268.078	49.1	Autoprocessed-5116			-0.00488347	-18.2166	48.6295	40.726	Invalid mass
		Name	Formula	Annot. Source: Predicted Compositions	Annot. Source: mzCloud Search	Annot. Source: MassList Search	FISh Coverage	Annot. DeltaMass [Da]	Annotation MW	Calc. MW	m/z	RT [min]	# mzCloud Results	mzCloud Best Match	Mass List Match: Arita Lab 6549 Flavonoid Structure Database	Mass List Match: Natural Products Atlas 2020_06	MS2	Reference Ion	Area: CD139_SNS.raw (F1210)
		Formononetin	C16 H12 O4	Full match	Full match	Not the top hit		-0.00018	268.074	268.073	269.081	17.067	10	99.1	Multiple matches found	No matches found	DDA for preferred ion	[M+H]+1	2.62466e+09
		Formononetin	C16 H12 O4	Full match	Full match	Not the top hit		-0.00053	268.074	268.073	269.08	14.578	9	99.8	Multiple matches found	No matches found	DDA for preferred ion	[M+H]+1	1.5397e+09
		FALSE	#mol format Mass Frontier 5/10/2024 11:03:10 AM 2D 21 24 0 0 0 0 0 0 0 0 1 V2000 5.1034 -1.5172 0.0000 C 0 0 0 0 0 0 0 0 0 0 0 0 4.3793 -1.2759 0.0000 C 0 0 0 0 0 0 0 0 0 0 0 0 3.6207 -1.2759 0.0000 O 0 0 0 0 0 0 0 0 0 0 0 0 4.0000 -1.8966 0.0000 C 0 0 0 0 0 0 0 0 0 0 0 0 4.0000 -2.6552 0.0000 C 0 0 0 0 0 0 0 0 0 0 0 0 3.3448 -3.0345 0.0000 O 0 0 0 0 0 0 0 0 0 0 0 0 3.3448 -3.7931 0.0000 C 0 0 0 …	NP-002717	C16 H14 O5	286.084	67	Autoprocessed-6366		Endogenous Metabolites; Natural Products/Medicines	-18.0107	-62956.1	66.9599	47.5075	Invalid mass
		Name	Formula	Annot. Source: Predicted Compositions	Annot. Source: mzCloud Search	Annot. Source: MassList Search	FISh Coverage	Annot. DeltaMass [Da]	Annotation MW	Calc. MW	m/z	RT [min]	# mzCloud Results	mzCloud Best Match	Mass List Match: Arita Lab 6549 Flavonoid Structure Database	Mass List Match: Natural Products Atlas 2020_06	MS2	Reference Ion	Area: CD139_SNS.raw (F1210)
		Formononetin	C16 H12 O4	Full match	Full match	Not the top hit		-0.00018	268.074	268.073	269.081	17.067	10	99.1	Multiple matches found	No matches found	DDA for preferred ion	[M+H]+1	2.62466e+09
		(2E)-3-(3,4-dihydroxy-2-methoxyphenyl)-1-(4-hydroxyphenyl)prop-2-en-1-one	C16 H14 O5	Full match	Full match	Not the top hit		-0.00015	286.084	286.084	287.091	15.193	11	94.9	Multiple matches found	Multiple matches found	DDA for preferred ion	[M+H]+1	2.1112e+09
		Formononetin	C16 H12 O4	Full match	Full match	Not the top hit		-0.00053	268.074	268.073	269.08	14.578	9	99.8	Multiple matches found	No matches found	DDA for preferred ion	[M+H]+1	1.5397e+09
		(2E)-3-(3,4-dihydroxy-2-methoxyphenyl)-1-(4-hydroxyphenyl)prop-2-en-1-one	C16 H14 O5	Not the top hit	Full match	Not the top hit		-3e-05	286.084	286.084	287.091	17.092	8	71.6	Multiple matches found	Multiple matches found	DDA for preferred ion	[M+H]+1	5.43823e+08
		7-hydroxy-2-(4-hydroxyphenyl)-5-methoxy-3,4-dihydro-2H-1-benzopyran-4-one	C16 H14 O5	Full match	Full match	Not the top hit		0.00018	286.084	286.084	287.092	14.463	8	77.7	Multiple matches found	Multiple matches found	DDA for preferred ion	[M+H]+1	1.80157e+08
		FALSE	#mol format Mass Frontier 5/10/2024 11:03:13 AM 2D 21 23 0 0 0 0 0 0 0 0 1 V2000 1.1724 -3.9310 0.0000 C 0 0 0 0 0 0 0 0 0 0 0 0 1.1724 -3.1724 0.0000 O 0 0 0 0 0 0 0 0 0 0 0 0 1.8276 -2.7931 0.0000 C 0 0 0 0 0 0 0 0 0 0 0 0 1.8276 -2.0345 0.0000 C 0 0 0 0 0 0 0 0 0 0 0 0 2.4828 -3.1724 0.0000 C 0 0 0 0 0 0 0 0 0 0 0 0 1.1724 -1.6552 0.0000 O 0 0 0 0 0 0 0 0 0 0 0 0 2.4828 -1.6552 0.0000 C 0 0 0 …	(2R,3R)-3,7-dihydroxy-6-methoxy-2-phenyl-3,4-dihydro-2H-1-benzopyran-4-one	C16 H14 O5	286.084	71	Autoprocessed-2789		Endogenous Metabolites; Natural Products/Medicines	-18.0107	-62956.1	70.9988	49.4313	Invalid mass
		Name	Formula	Annot. Source: Predicted Compositions	Annot. Source: mzCloud Search	Annot. Source: MassList Search	FISh Coverage	Annot. DeltaMass [Da]	Annotation MW	Calc. MW	m/z	RT [min]	# mzCloud Results	mzCloud Best Match	Mass List Match: Arita Lab 6549 Flavonoid Structure Database	Mass List Match: Natural Products Atlas 2020_06	MS2	Reference Ion	Area: CD139_SNS.raw (F1210)
		Formononetin	C16 H12 O4	Full match	Full match	Not the top hit		-0.00018	268.074	268.073	269.081	17.067	10	99.1	Multiple matches found	No matches found	DDA for preferred ion	[M+H]+1	2.62466e+09
		(2E)-3-(3,4-dihydroxy-2-methoxyphenyl)-1-(4-hydroxyphenyl)prop-2-en-1-one	C16 H14 O5	Full match	Full match	Not the top hit		-0.00015	286.084	286.084	287.091	15.193	11	94.9	Multiple matches found	Multiple matches found	DDA for preferred ion	[M+H]+1	2.1112e+09
		Formononetin	C16 H12 O4	Full match	Full match	Not the top hit		-0.00053	268.074	268.073	269.08	14.578	9	99.8	Multiple matches found	No matches found	DDA for preferred ion	[M+H]+1	1.5397e+09
		(2E)-3-(3,4-dihydroxy-2-methoxyphenyl)-1-(4-hydroxyphenyl)prop-2-en-1-one	C16 H14 O5	Not the top hit	Full match	Not the top hit		-3e-05	286.084	286.084	287.091	17.092	8	71.6	Multiple matches found	Multiple matches found	DDA for preferred ion	[M+H]+1	5.43823e+08
		7-hydroxy-2-(4-hydroxyphenyl)-5-methoxy-3,4-dihydro-2H-1-benzopyran-4-one	C16 H14 O5	Full match	Full match	Not the top hit		0.00018	286.084	286.084	287.092	14.463	8	77.7	Multiple matches found	Multiple matches found	DDA for preferred ion	[M+H]+1	1.80157e+08
		FALSE	#mol format Mass Frontier 5/10/2024 11:03:12 AM 2D 17 17 0 0 0 0 0 0 0 0 1 V2000 2.6897 -1.1034 0.0000 H 0 0 0 0 0 0 0 0 0 0 0 0 2.6897 -1.8621 0.0000 C 0 0 0 0 0 0 0 0 0 0 0 0 2.6897 -2.6207 0.0000 C 0 0 0 0 0 0 0 0 0 0 0 0 2.0345 -1.4828 0.0000 O 0 0 0 0 0 0 0 0 0 0 0 0 3.3448 -1.4828 0.0000 C 0 0 0 0 0 0 0 0 0 0 0 0 3.3448 -0.7241 0.0000 O 0 0 0 0 0 0 0 0 0 0 0 0 4.0000 -1.8621 0.0000 C 0 0 0 …	(6S)-6-[(1S,2R)-1,2-dihydroxypentyl]-4-methoxy-5,6-dihydro-2H-pyran-2-one	C11 H18 O5	230.115	86.4	Autoprocessed-6632		Endogenous Metabolites; Natural Products/Medicines	37.958	164952	86.4131	70.588	Invalid mass
		Name	Formula	Annot. Source: Predicted Compositions	Annot. Source: mzCloud Search	Annot. Source: MassList Search	FISh Coverage	Annot. DeltaMass [Da]	Annotation MW	Calc. MW	m/z	RT [min]	# mzCloud Results	mzCloud Best Match	Mass List Match: Arita Lab 6549 Flavonoid Structure Database	Mass List Match: Natural Products Atlas 2020_06	MS2	Reference Ion	Area: CD139_SNS.raw (F1210)
		Formononetin	C16 H12 O4	Full match	Full match	Not the top hit		-0.00018	268.074	268.073	269.081	17.067	10	99.1	Multiple matches found	No matches found	DDA for preferred ion	[M+H]+1	2.62466e+09
		Formononetin	C16 H12 O4	Full match	Full match	Not the top hit		-0.00053	268.074	268.073	269.08	14.578	9	99.8	Multiple matches found	No matches found	DDA for preferred ion	[M+H]+1	1.5397e+09
		FALSE	#mol format Mass Frontier 5/10/2024 11:03:12 AM 2D 20 22 0 0 0 0 0 0 0 0 1 V2000 5.1034 -3.1724 0.0000 O 0 0 0 0 0 0 0 0 0 0 0 0 4.4483 -2.7931 0.0000 C 0 0 0 0 0 0 0 0 0 0 0 0 3.7931 -3.1724 0.0000 C 0 0 0 0 0 0 0 0 0 0 0 0 3.1379 -2.7931 0.0000 C 0 0 0 0 0 0 0 0 0 0 0 0 2.4828 -3.1724 0.0000 C 0 0 0 0 0 0 0 0 0 0 0 0 1.8276 -2.7931 0.0000 C 0 0 0 0 0 0 0 0 0 0 0 0 1.8276 -2.0345 0.0000 C 0 0 0 …	3-hydroxy-6-methoxy-2-phenyl-4H-chromen-4-one	C16 H12 O4	268.074	91.3	Autoprocessed-1847		Endogenous Metabolites; Natural Products/Medicines	-0.000175243	-0.653711	90.8522	76.7904	Partial match
		Name	Formula	Annot. Source: Predicted Compositions	Annot. Source: mzCloud Search	Annot. Source: MassList Search	FISh Coverage	Annot. DeltaMass [Da]	Annotation MW	Calc. MW	m/z	RT [min]	# mzCloud Results	mzCloud Best Match	Mass List Match: Arita Lab 6549 Flavonoid Structure Database	Mass List Match: Natural Products Atlas 2020_06	MS2	Reference Ion	Area: CD139_SNS.raw (F1210)
		Formononetin	C16 H12 O4	Full match	Full match	Not the top hit		-0.00018	268.074	268.073	269.081	17.067	10	99.1	Multiple matches found	No matches found	DDA for preferred ion	[M+H]+1	2.62466e+09
		Formononetin	C16 H12 O4	Full match	Full match	Not the top hit		-0.00053	268.074	268.073	269.08	14.578	9	99.8	Multiple matches found	No matches found	DDA for preferred ion	[M+H]+1	1.5397e+09
		FALSE	#mol format Mass Frontier 5/10/2024 11:03:11 AM 2D 18 20 0 0 0 0 0 0 0 0 1 V2000 0.5172 -1.4828 0.0000 C 0 0 0 0 0 0 0 0 0 0 0 0 1.2759 -1.4828 0.0000 C 0 0 0 0 0 0 0 0 0 0 0 0 1.2759 -2.2414 0.0000 C 0 0 0 0 0 0 0 0 0 0 0 0 1.2759 -0.7241 0.0000 O 0 0 0 0 0 0 0 0 0 0 0 0 2.0345 -1.4828 0.0000 C 0 0 0 0 0 0 0 0 0 0 0 0 2.4828 -2.1034 0.0000 C 0 0 0 0 0 0 0 0 0 0 0 0 2.4828 -0.8966 0.0000 O 0 0 0 …	(2S)-2-(2-hydroxypropan-2-yl)-2H,3H,7H-furo[3,2-g]chromen-7-one	C14 H14 O4	246.089	92.8	Autoprocessed-2878		Endogenous Metabolites; Natural Products/Medicines	21.9842	89334.2	92.5628	9.62814	Invalid mass
		Name	Formula	Annot. Source: Predicted Compositions	Annot. Source: mzCloud Search	Annot. Source: MassList Search	FISh Coverage	Annot. DeltaMass [Da]	Annotation MW	Calc. MW	m/z	RT [min]	# mzCloud Results	mzCloud Best Match	Mass List Match: Arita Lab 6549 Flavonoid Structure Database	Mass List Match: Natural Products Atlas 2020_06	MS2	Reference Ion	Area: CD139_SNS.raw (F1210)
		Formononetin	C16 H12 O4	Full match	Full match	Not the top hit		-0.00018	268.074	268.073	269.081	17.067	10	99.1	Multiple matches found	No matches found	DDA for preferred ion	[M+H]+1	2.62466e+09
		Formononetin	C16 H12 O4	Full match	Full match	Not the top hit		-0.00053	268.074	268.073	269.08	14.578	9	99.8	Multiple matches found	No matches found	DDA for preferred ion	[M+H]+1	1.5397e+09
		FALSE	#mol format Mass Frontier 5/10/2024 11:03:10 AM 2D 20 22 0 0 0 0 0 0 0 0 1 V2000 0.7241 -4.1379 0.0000 C 0 0 0 0 0 0 0 0 0 0 0 0 0.7241 -3.3793 0.0000 O 0 0 0 0 0 0 0 0 0 0 0 0 1.3793 -3.0000 0.0000 C 0 0 0 0 0 0 0 0 0 0 0 0 1.3793 -2.2414 0.0000 C 0 0 0 0 0 0 0 0 0 0 0 0 2.0345 -1.8621 0.0000 C 0 0 0 0 0 0 0 0 0 0 0 0 2.6897 -2.2414 0.0000 C 0 0 0 0 0 0 0 0 0 0 0 0 3.3448 -1.8621 0.0000 C 0 0 0 …	7-hydroxy-3-(4-methoxyphenyl)-4H-chromen-4-one	C16 H12 O4	268.074	99.7	Autoprocessed-2800		Endogenous Metabolites; Natural Products/Medicines	-0.000175243	-0.653711	99.146	97.029	Full match
		Name	Formula	Annot. Source: Predicted Compositions	Annot. Source: mzCloud Search	Annot. Source: MassList Search	FISh Coverage	Annot. DeltaMass [Da]	Annotation MW	Calc. MW	m/z	RT [min]	# mzCloud Results	mzCloud Best Match	Mass List Match: Arita Lab 6549 Flavonoid Structure Database	Mass List Match: Natural Products Atlas 2020_06	MS2	Reference Ion	Area: CD139_SNS.raw (F1210)
		Formononetin	C16 H12 O4	Full match	Full match	Not the top hit		-0.00018	268.074	268.073	269.081	17.067	10	99.1	Multiple matches found	No matches found	DDA for preferred ion	[M+H]+1	2.62466e+09
		Formononetin	C16 H12 O4	Full match	Full match	Not the top hit		-0.00053	268.074	268.073	269.08	14.578	9	99.8	Multiple matches found	No matches found	DDA for preferred ion	[M+H]+1	1.5397e+09
Pyroquilon	C11 H11 N O	No match	Invalid mass	No match		18.0107	173.084	191.095	174.091	11.264	1	99.1	No matches found	Multiple matches found	DDA for other ion	[M+H-H2O]+1	1.92995e+08
	Tags	Checked	Structure	Name	Formula	Molecular Weight	Best Match	mzCloud ID	KEGG ID	Compound Class	DeltaMass [Da]	DeltaMass [ppm]	Match	Confidence	Compound Match
		FALSE	#mol format Mass Frontier 5/10/2024 11:05:22 AM 2D 13 15 0 0 0 0 0 0 0 0 1 V2000 5.4828 -3.6552 0.0000 C 0 0 0 0 0 0 0 0 0 0 0 0 4.8621 -3.3103 0.0000 C 0 0 0 0 0 0 0 0 0 0 0 0 4.2069 -3.6897 0.0000 C 0 0 0 0 0 0 0 0 0 0 0 0 4.2069 -4.4483 0.0000 C 0 0 0 0 0 0 0 0 0 0 0 0 4.8276 -4.7931 0.0000 C 0 0 0 0 0 0 0 0 0 0 0 0 5.4828 -4.4138 0.0000 C 0 0 0 0 0 0 0 0 0 0 0 0 6.3793 -4.5517 0.0000 C 0 0 0 …	Pyroquilon	C11 H11 N O	173.084	99.1	Reference-2314		Pesticides/Herbicides	18.0107	104057	99.1199	9.956	Invalid mass
		Name	Formula	Annot. Source: Predicted Compositions	Annot. Source: mzCloud Search	Annot. Source: MassList Search	FISh Coverage	Annot. DeltaMass [Da]	Annotation MW	Calc. MW	m/z	RT [min]	# mzCloud Results	mzCloud Best Match	Mass List Match: Arita Lab 6549 Flavonoid Structure Database	Mass List Match: Natural Products Atlas 2020_06	MS2	Reference Ion	Area: CD139_SNS.raw (F1210)
		Pyroquilon	C11 H11 N O	No match	Invalid mass	No match		18.0107	173.084	191.095	174.091	11.264	1	99.1	No matches found	Multiple matches found	DDA for other ion	[M+H-H2O]+1	1.92995e+08
Uracil	C4 H4 N2 O2	Full match	Full match	Partial match		0.00048	112.027	112.028	113.035	4.492	3	99.1	No matches found	Single match found	DDA for preferred ion	[M+H]+1	1.65323e+09
	Tags	Checked	Structure	Name	Formula	Molecular Weight	Best Match	mzCloud ID	KEGG ID	Compound Class	DeltaMass [Da]	DeltaMass [ppm]	Match	Confidence	Compound Match
		FALSE	#mol format Mass Frontier 5/10/2024 11:04:53 AM 2D 8 8 0 0 0 0 0 0 0 0 1 V2000 11.5862 -9.3103 0.0000 C 0 0 0 0 0 0 0 0 0 0 0 0 10.8276 -9.3103 0.0000 N 0 0 0 0 0 0 0 0 0 0 0 0 10.5862 -8.5862 0.0000 C 0 0 0 0 0 0 0 0 0 0 0 0 11.2069 -8.1379 0.0000 N 0 0 0 0 0 0 0 0 0 0 0 0 11.8276 -8.5862 0.0000 C 0 0 0 0 0 0 0 0 0 0 0 0 12.5517 -8.3448 0.0000 C 0 0 0 0 0 0 0 0 0 0 0 0 12.6897 -7.6207 0.0000 O 0…	1H-Imidazole-4-carboxylic acid	C4 H4 N2 O2	112.027	82.5	Reference-3257			0.000480166	4.28616	82.4576	9.12288	Partial match
		Name	Formula	Annot. Source: Predicted Compositions	Annot. Source: mzCloud Search	Annot. Source: MassList Search	FISh Coverage	Annot. DeltaMass [Da]	Annotation MW	Calc. MW	m/z	RT [min]	# mzCloud Results	mzCloud Best Match	Mass List Match: Arita Lab 6549 Flavonoid Structure Database	Mass List Match: Natural Products Atlas 2020_06	MS2	Reference Ion	Area: CD139_SNS.raw (F1210)
		Uracil	C4 H4 N2 O2	Full match	Full match	Partial match		0.00048	112.027	112.028	113.035	4.492	3	99.1	No matches found	Single match found	DDA for preferred ion	[M+H]+1	1.65323e+09
		FALSE	#mol format Mass Frontier 5/10/2024 11:04:53 AM 2D 8 8 0 0 0 0 0 0 0 0 1 V2000 5.4483 -5.1379 0.0000 C 0 0 0 0 0 0 0 0 0 0 0 0 6.1034 -4.7586 0.0000 C 0 0 0 0 0 0 0 0 0 0 0 0 6.1034 -4.0000 0.0000 C 0 0 0 0 0 0 0 0 0 0 0 0 5.4483 -3.6207 0.0000 N 0 0 0 0 0 0 0 0 0 0 0 0 4.7931 -4.0000 0.0000 N 0 0 0 0 0 0 0 0 0 0 0 0 4.7931 -4.7586 0.0000 C 0 0 0 0 0 0 0 0 0 0 0 0 4.1379 -5.1379 0.0000 O 0 0 0 0 …	Maleic hydrazide	C4 H4 N2 O2	112.027	86.2	Reference-1648	C18474	Pesticides/Herbicides	0.000480166	4.28616	86.1812	9.30906	Partial match
		Name	Formula	Annot. Source: Predicted Compositions	Annot. Source: mzCloud Search	Annot. Source: MassList Search	FISh Coverage	Annot. DeltaMass [Da]	Annotation MW	Calc. MW	m/z	RT [min]	# mzCloud Results	mzCloud Best Match	Mass List Match: Arita Lab 6549 Flavonoid Structure Database	Mass List Match: Natural Products Atlas 2020_06	MS2	Reference Ion	Area: CD139_SNS.raw (F1210)
		Uracil	C4 H4 N2 O2	Full match	Full match	Partial match		0.00048	112.027	112.028	113.035	4.492	3	99.1	No matches found	Single match found	DDA for preferred ion	[M+H]+1	1.65323e+09
		FALSE	#mol format Mass Frontier 5/10/2024 11:04:52 AM 2D 8 8 0 0 0 0 0 0 0 0 1 V2000 9.4138 -5.7241 0.0000 N 0 0 0 0 0 0 0 0 0 0 0 0 10.0345 -5.3448 0.0000 C 0 0 0 0 0 0 0 0 0 0 0 0 10.7241 -5.7241 0.0000 C 0 0 0 0 0 0 0 0 0 0 0 0 10.7241 -6.4828 0.0000 C 0 0 0 0 0 0 0 0 0 0 0 0 10.1034 -6.8621 0.0000 N 0 0 0 0 0 0 0 0 0 0 0 0 9.4138 -6.4828 0.0000 C 0 0 0 0 0 0 0 0 0 0 0 0 8.7586 -6.8621 0.0000 O 0 0 …	Uracil	C4 H4 N2 O2	112.027	99.1	Reference-2531	C00106	Endogenous Metabolites; Therapeutics/Prescription Drugs; Natural Products/Medicines; Pesticides/Herbicides	0.000480166	4.28616	99.0573	87.8238	Full match
		Name	Formula	Annot. Source: Predicted Compositions	Annot. Source: mzCloud Search	Annot. Source: MassList Search	FISh Coverage	Annot. DeltaMass [Da]	Annotation MW	Calc. MW	m/z	RT [min]	# mzCloud Results	mzCloud Best Match	Mass List Match: Arita Lab 6549 Flavonoid Structure Database	Mass List Match: Natural Products Atlas 2020_06	MS2	Reference Ion	Area: CD139_SNS.raw (F1210)
		Uracil	C4 H4 N2 O2	Full match	Full match	Partial match		0.00048	112.027	112.028	113.035	4.492	3	99.1	No matches found	Single match found	DDA for preferred ion	[M+H]+1	1.65323e+09
		Uracil	C4 H4 N2 O2	No match	Invalid mass	No results		-0.00148	112.027	112.026	111.019	2.9	2	45.2	No matches found	No matches found	DDA for preferred ion	[M-H]-1	1.87942e+08
2'-O-Methyladenosine	C11 H15 N5 O4	Full match	Full match	Partial match		0.00031	281.112	281.113	282.12	6.927	1	99	No matches found	Single match found	DDA for preferred ion	[M+H]+1	7.86182e+08
	Tags	Checked	Structure	Name	Formula	Molecular Weight	Best Match	mzCloud ID	KEGG ID	Compound Class	DeltaMass [Da]	DeltaMass [ppm]	Match	Confidence	Compound Match
		FALSE	#mol format Mass Frontier 5/10/2024 11:04:36 AM 2D 20 22 0 0 0 0 0 0 0 0 1 V2000 12.8276 -5.2069 0.0000 N 0 0 0 0 0 0 0 0 0 0 0 0 12.8276 -5.9655 0.0000 C 0 0 0 0 0 0 0 0 0 0 0 0 13.4828 -6.3448 0.0000 N 0 0 0 0 0 0 0 0 0 0 0 0 13.4828 -7.1034 0.0000 C 0 0 0 0 0 0 0 0 0 0 0 0 12.8276 -7.4828 0.0000 N 0 0 0 0 0 0 0 0 0 0 0 0 12.1724 -7.1034 0.0000 C 0 0 0 0 0 0 0 0 0 0 0 0 12.1724 -6.3448 0.0000 C…	2'-O-Methyladenosine	C11 H15 N5 O4	281.112	99	Reference-860		Endogenous Metabolites	0.00031449	1.11873	99.0132	9.95066	Full match
		Name	Formula	Annot. Source: Predicted Compositions	Annot. Source: mzCloud Search	Annot. Source: MassList Search	FISh Coverage	Annot. DeltaMass [Da]	Annotation MW	Calc. MW	m/z	RT [min]	# mzCloud Results	mzCloud Best Match	Mass List Match: Arita Lab 6549 Flavonoid Structure Database	Mass List Match: Natural Products Atlas 2020_06	MS2	Reference Ion	Area: CD139_SNS.raw (F1210)
		2'-O-Methyladenosine	C11 H15 N5 O4	Full match	Full match	Partial match		0.00031	281.112	281.113	282.12	6.927	1	99	No matches found	Single match found	DDA for preferred ion	[M+H]+1	7.86182e+08
18-β-Glycyrrhetinic acid	C30 H46 O4	Full match	Full match	Partial match		-0.00035	470.34	470.339	471.347	21.946	6	99	No matches found	Multiple matches found	DDA for preferred ion	[M+H]+1	1.21072e+09
	Tags	Checked	Structure	Name	Formula	Molecular Weight	Best Match	mzCloud ID	KEGG ID	Compound Class	DeltaMass [Da]	DeltaMass [ppm]	Match	Confidence	Compound Match
		FALSE	#mol format Mass Frontier 5/10/2024 11:03:07 AM 2D 35 39 0 0 0 0 0 0 0 0 1 V2000 3.3793 -0.6897 0.0000 C 0 0 0 0 0 0 0 0 0 0 0 0 3.2414 -1.4483 0.0000 C 0 0 0 0 0 0 0 0 0 0 0 0 3.7931 -1.9655 0.0000 C 0 0 0 0 0 0 0 0 0 0 0 0 4.5517 -1.8621 0.0000 C 0 0 0 0 0 0 0 0 0 0 0 0 5.0000 -1.2759 0.0000 C 0 0 0 0 0 0 0 0 0 0 0 0 5.7586 -1.3448 0.0000 C 0 0 0 0 0 0 0 0 0 0 0 0 6.0690 -2.0345 0.0000 C 0 0 0 …	NP-019714	C30 H48 O5	488.35	48.1	Autoprocessed-5736		Endogenous Metabolites; Natural Products/Medicines	-18.0109	-36881.1	44.759	60.5447	Invalid mass
		Name	Formula	Annot. Source: Predicted Compositions	Annot. Source: mzCloud Search	Annot. Source: MassList Search	FISh Coverage	Annot. DeltaMass [Da]	Annotation MW	Calc. MW	m/z	RT [min]	# mzCloud Results	mzCloud Best Match	Mass List Match: Arita Lab 6549 Flavonoid Structure Database	Mass List Match: Natural Products Atlas 2020_06	MS2	Reference Ion	Area: CD139_SNS.raw (F1210)
		18-β-Glycyrrhetinic acid	C30 H46 O4	Not the top hit	Full match	Partial match		-0.00035	470.34	470.339	453.336	19.581	6	98.6	No matches found	Multiple matches found	DDA for preferred ion	[M+H-H2O]+1	2.01302e+10
		18-β-Glycyrrhetinic acid	C30 H46 O4	Not the top hit	Full match	Partial match		4e-05	470.34	470.34	471.347	20.087	6	98.6	No matches found	Multiple matches found	DDA for preferred ion	[M+H]+1	2.75771e+09
		18-β-Glycyrrhetinic acid	C30 H46 O4	Full match	Full match	Partial match		-0.00035	470.34	470.339	471.347	21.946	6	99	No matches found	Multiple matches found	DDA for preferred ion	[M+H]+1	1.21072e+09
		FALSE	#mol format Mass Frontier 5/10/2024 11:03:06 AM 2D 35 39 0 0 0 0 0 0 0 0 1 V2000 3.1034 -2.9655 0.0000 H 0 0 0 0 0 0 0 0 0 0 0 0 3.5172 -2.3448 0.0000 C 0 0 0 0 0 0 0 0 0 0 0 0 3.8621 -1.6897 0.0000 C 0 0 0 0 0 0 0 0 0 0 0 0 3.8621 -2.9655 0.0000 C 0 0 0 0 0 0 0 0 0 0 0 0 2.7586 -2.3103 0.0000 C 0 0 0 0 0 0 0 0 0 0 0 0 4.6207 -3.0000 0.0000 C 0 0 0 0 0 0 0 0 0 0 0 0 3.7931 -3.7241 0.0000 C 0 0 0 …	(1R,2R,5S,8R,10R,14R)-20-hydroxy-1,2,14,18,18-pentamethyl-17-oxo-8-(prop-1-en-2-yl)pentacyclo[11.8.0.0Â?,Âaâ°.0âµ,âa.0Âaâ´,Âaâa]henicosane-5-carboxylic acid	C30 H46 O4	470.34	73.1	Autoprocessed-2688		Endogenous Metabolites; Natural Products/Medicines	-0.00034921	-0.742463	49.8448	62.0319	Partial match
		Name	Formula	Annot. Source: Predicted Compositions	Annot. Source: mzCloud Search	Annot. Source: MassList Search	FISh Coverage	Annot. DeltaMass [Da]	Annotation MW	Calc. MW	m/z	RT [min]	# mzCloud Results	mzCloud Best Match	Mass List Match: Arita Lab 6549 Flavonoid Structure Database	Mass List Match: Natural Products Atlas 2020_06	MS2	Reference Ion	Area: CD139_SNS.raw (F1210)
		18-β-Glycyrrhetinic acid	C30 H46 O4	Not the top hit	Full match	Partial match		-0.00035	470.34	470.339	453.336	19.581	6	98.6	No matches found	Multiple matches found	DDA for preferred ion	[M+H-H2O]+1	2.01302e+10
		(1R,2R,5S,8R,10R,14R)-20-hydroxy-1,2,14,18,18-pentamethyl-17-oxo-8-(prop-1-en-2-yl)pentacyclo[11.8.0.0Â?,Âaâ°.0âµ,âa.0Âaâ´,Âaâa]henicosane-5-carboxylic acid	C30 H46 O4	No results	Invalid mass	No match		-18.0108	470.34	452.329	453.336	20.089	2	72.5	No matches found	Multiple matches found	DDA for preferred ion	[M+H]+1	1.76063e+10
		18-β-Glycyrrhetinic acid	C30 H46 O4	Not the top hit	Full match	Partial match		4e-05	470.34	470.34	471.347	20.087	6	98.6	No matches found	Multiple matches found	DDA for preferred ion	[M+H]+1	2.75771e+09
		18-β-Glycyrrhetinic acid	C30 H46 O4	Full match	Full match	Partial match		-0.00035	470.34	470.339	471.347	21.946	6	99	No matches found	Multiple matches found	DDA for preferred ion	[M+H]+1	1.21072e+09
		(1R,2R,5S,8R,10R,14R)-20-hydroxy-1,2,14,18,18-pentamethyl-17-oxo-8-(prop-1-en-2-yl)pentacyclo[11.8.0.0Â?,Âaâ°.0âµ,âa.0Âaâ´,Âaâa]henicosane-5-carboxylic acid	C30 H46 O4	Not the top hit	Full match	Partial match		-3e-05	470.34	470.34	453.336	17.614	2	73.1	No matches found	Multiple matches found	DDA for other ion	[M+H-H2O]+1	8.95651e+08
		(1R,2R,5S,8R,10R,14R)-20-hydroxy-1,2,14,18,18-pentamethyl-17-oxo-8-(prop-1-en-2-yl)pentacyclo[11.8.0.0Â?,Âaâ°.0âµ,âa.0Âaâ´,Âaâa]henicosane-5-carboxylic acid	C30 H46 O4	Full match	Full match	Partial match		6e-05	470.34	470.34	453.336	19.121	2	72.1	No matches found	Multiple matches found	DDA for other ion	[M+H-H2O]+1	5.20725e+08
		FALSE	#mol format Mass Frontier 5/10/2024 11:03:08 AM 2D 35 39 0 0 0 0 0 0 0 0 1 V2000 8.0000 -2.6897 0.0000 O 0 0 0 0 0 0 0 0 0 0 0 0 7.2414 -2.6897 0.0000 C 0 0 0 0 0 0 0 0 0 0 0 0 6.8621 -3.3448 0.0000 C 0 0 0 0 0 0 0 0 0 0 0 0 6.1034 -3.3448 0.0000 C 0 0 0 0 0 0 0 0 0 0 0 0 5.7241 -2.6897 0.0000 C 0 0 0 0 0 0 0 0 0 0 0 0 4.9655 -2.6897 0.0000 C 0 0 0 0 0 0 0 0 0 0 0 0 4.5862 -3.3448 0.0000 C 0 0 0 …	NP-019748	C30 H48 O5	488.35	75.8	Autoprocessed-5738		Endogenous Metabolites; Natural Products/Medicines	-18.0109	-36881.1	68.8216	67.581	Invalid mass
		Name	Formula	Annot. Source: Predicted Compositions	Annot. Source: mzCloud Search	Annot. Source: MassList Search	FISh Coverage	Annot. DeltaMass [Da]	Annotation MW	Calc. MW	m/z	RT [min]	# mzCloud Results	mzCloud Best Match	Mass List Match: Arita Lab 6549 Flavonoid Structure Database	Mass List Match: Natural Products Atlas 2020_06	MS2	Reference Ion	Area: CD139_SNS.raw (F1210)
		18-β-Glycyrrhetinic acid	C30 H46 O4	Not the top hit	Full match	Partial match		-0.00035	470.34	470.339	453.336	19.581	6	98.6	No matches found	Multiple matches found	DDA for preferred ion	[M+H-H2O]+1	2.01302e+10
		18-β-Glycyrrhetinic acid	C30 H46 O4	Not the top hit	Full match	Partial match		4e-05	470.34	470.34	471.347	20.087	6	98.6	No matches found	Multiple matches found	DDA for preferred ion	[M+H]+1	2.75771e+09
		18-β-Glycyrrhetinic acid	C30 H46 O4	Full match	Full match	Partial match		-0.00035	470.34	470.339	471.347	21.946	6	99	No matches found	Multiple matches found	DDA for preferred ion	[M+H]+1	1.21072e+09
		FALSE	#mol format Mass Frontier 5/10/2024 11:03:08 AM 2D 35 39 0 0 0 0 0 0 0 0 1 V2000 6.0690 -1.2414 0.0000 H 0 0 0 0 0 0 0 0 0 0 0 0 6.4483 -1.8966 0.0000 C 0 0 0 0 0 0 0 0 0 0 0 0 6.8276 -2.5517 0.0000 C 0 0 0 0 0 0 0 0 0 0 0 0 6.8276 -1.2414 0.0000 C 0 0 0 0 0 0 0 0 0 0 0 0 5.6897 -1.8966 0.0000 C 0 0 0 0 0 0 0 0 0 0 0 0 7.5862 -1.2414 0.0000 C 0 0 0 0 0 0 0 0 0 0 0 0 7.2069 -0.5862 0.0000 C 0 0 0 …	(2S,4aS,6aS,6bR,10S,12aS,14bS)-10-hydroxy-2,4a,6a,6b,9,9,12a-heptamethyl-13-oxo-1,2,3,4,4a,5,6,6a,6b,7,8,8a,9,10,11,12,12a,12b,13,14b-icosahydropicene-2-carboxylic acid	C30 H46 O4	470.34	95.4	Autoprocessed-1869		Endogenous Metabolites; Natural Products/Medicines	-0.00034921	-0.742463	94.274	81.9262	Full match
		Name	Formula	Annot. Source: Predicted Compositions	Annot. Source: mzCloud Search	Annot. Source: MassList Search	FISh Coverage	Annot. DeltaMass [Da]	Annotation MW	Calc. MW	m/z	RT [min]	# mzCloud Results	mzCloud Best Match	Mass List Match: Arita Lab 6549 Flavonoid Structure Database	Mass List Match: Natural Products Atlas 2020_06	MS2	Reference Ion	Area: CD139_SNS.raw (F1210)
		18-β-Glycyrrhetinic acid	C30 H46 O4	Not the top hit	Full match	Partial match		-0.00035	470.34	470.339	453.336	19.581	6	98.6	No matches found	Multiple matches found	DDA for preferred ion	[M+H-H2O]+1	2.01302e+10
		18-β-Glycyrrhetinic acid	C30 H46 O4	Not the top hit	Full match	Partial match		4e-05	470.34	470.34	471.347	20.087	6	98.6	No matches found	Multiple matches found	DDA for preferred ion	[M+H]+1	2.75771e+09
		18-β-Glycyrrhetinic acid	C30 H46 O4	Full match	Full match	Partial match		-0.00035	470.34	470.339	471.347	21.946	6	99	No matches found	Multiple matches found	DDA for preferred ion	[M+H]+1	1.21072e+09
		FALSE	#mol format Mass Frontier 5/10/2024 11:04:18 AM 2D 34 38 0 0 0 0 0 0 0 0 1 V2000 4.3793 -8.6207 0.0000 C 0 0 0 0 0 0 0 0 0 0 0 0 5.0345 -8.9655 0.0000 C 0 0 0 0 0 0 0 0 0 0 0 0 3.7241 -9.0000 0.0000 C 0 0 0 0 0 0 0 0 0 0 0 0 4.3793 -7.8621 0.0000 C 0 0 0 0 0 0 0 0 0 0 0 0 5.6897 -8.5862 0.0000 C 0 0 0 0 0 0 0 0 0 0 0 0 5.0345 -9.7241 0.0000 C 0 0 0 0 0 0 0 0 0 0 0 0 5.6897 -9.3448 0.0000 C 0 0 0 …	18-β-Glycyrrhetinic acid	C30 H46 O4	470.34	99	Reference-1281	C02283	Therapeutics/Prescription Drugs; Endogenous Metabolites; Natural Products/Medicines; Excipients/Additives/Colorants	-0.00034921	-0.742463	99.0008	94.1398	Full match
		Name	Formula	Annot. Source: Predicted Compositions	Annot. Source: mzCloud Search	Annot. Source: MassList Search	FISh Coverage	Annot. DeltaMass [Da]	Annotation MW	Calc. MW	m/z	RT [min]	# mzCloud Results	mzCloud Best Match	Mass List Match: Arita Lab 6549 Flavonoid Structure Database	Mass List Match: Natural Products Atlas 2020_06	MS2	Reference Ion	Area: CD139_SNS.raw (F1210)
		18-β-Glycyrrhetinic acid	C30 H46 O4	Not the top hit	Full match	Partial match		-0.00035	470.34	470.339	453.336	19.581	6	98.6	No matches found	Multiple matches found	DDA for preferred ion	[M+H-H2O]+1	2.01302e+10
		18-β-Glycyrrhetinic acid	C30 H46 O4	Not the top hit	Full match	Partial match		4e-05	470.34	470.34	471.347	20.087	6	98.6	No matches found	Multiple matches found	DDA for preferred ion	[M+H]+1	2.75771e+09
		18-β-Glycyrrhetinic acid	C30 H46 O4	Full match	Full match	Partial match		-0.00035	470.34	470.339	471.347	21.946	6	99	No matches found	Multiple matches found	DDA for preferred ion	[M+H]+1	1.21072e+09
		FALSE	#mol format Mass Frontier 5/10/2024 11:04:18 AM 2D 35 39 0 0 0 0 0 0 0 0 1 V2000 5.1034 -4.3103 0.0000 C 0 0 0 0 0 0 0 0 0 0 0 0 5.1034 -3.5517 0.0000 C 0 0 0 0 0 0 0 0 0 0 0 0 5.7586 -3.9310 0.0000 C 0 0 0 0 0 0 0 0 0 0 0 0 6.4138 -3.5517 0.0000 C 0 0 0 0 0 0 0 0 0 0 0 0 6.4138 -2.7931 0.0000 C 0 0 0 0 0 0 0 0 0 0 0 0 7.0690 -2.4138 0.0000 C 0 0 0 0 0 0 0 0 0 0 0 0 7.0690 -1.6552 0.0000 C 0 0 0 …	Asiatic acid	C30 H48 O5	488.35	60.8	Reference-7404	C08617		-18.0109	-36881.1	52.3696	62.7702	Invalid mass
		Name	Formula	Annot. Source: Predicted Compositions	Annot. Source: mzCloud Search	Annot. Source: MassList Search	FISh Coverage	Annot. DeltaMass [Da]	Annotation MW	Calc. MW	m/z	RT [min]	# mzCloud Results	mzCloud Best Match	Mass List Match: Arita Lab 6549 Flavonoid Structure Database	Mass List Match: Natural Products Atlas 2020_06	MS2	Reference Ion	Area: CD139_SNS.raw (F1210)
		18-β-Glycyrrhetinic acid	C30 H46 O4	Not the top hit	Full match	Partial match		-0.00035	470.34	470.339	453.336	19.581	6	98.6	No matches found	Multiple matches found	DDA for preferred ion	[M+H-H2O]+1	2.01302e+10
		18-β-Glycyrrhetinic acid	C30 H46 O4	Not the top hit	Full match	Partial match		4e-05	470.34	470.34	471.347	20.087	6	98.6	No matches found	Multiple matches found	DDA for preferred ion	[M+H]+1	2.75771e+09
		18-β-Glycyrrhetinic acid	C30 H46 O4	Full match	Full match	Partial match		-0.00035	470.34	470.339	471.347	21.946	6	99	No matches found	Multiple matches found	DDA for preferred ion	[M+H]+1	1.21072e+09
DL-Stachydrine	C7 H13 N O2	Full match	Full match	Partial match		-5e-05	143.095	143.095	144.102	2.362	3	99	No matches found	Multiple matches found	DDA for preferred ion	[M+H]+1	1.10777e+11
	Tags	Checked	Structure	Name	Formula	Molecular Weight	Best Match	mzCloud ID	KEGG ID	Compound Class	DeltaMass [Da]	DeltaMass [ppm]	Match	Confidence	Compound Match
		FALSE	#mol format Mass Frontier 5/10/2024 11:03:05 AM 2D 10 9 0 0 0 0 0 0 0 0 1 V2000 0.5172 -1.8621 0.0000 C 0 0 0 0 0 0 0 0 0 0 0 0 1.1724 -1.4828 0.0000 C 0 0 0 0 0 0 0 0 0 0 0 0 1.8276 -1.8621 0.0000 C 0 0 0 0 0 0 0 0 0 0 0 0 1.1724 -0.7241 0.0000 O 0 0 0 0 0 0 0 0 0 0 0 0 2.4828 -1.4828 0.0000 C 0 0 0 0 0 0 0 0 0 0 0 0 3.1379 -1.8621 0.0000 C 0 0 0 0 0 0 0 0 0 0 0 0 3.7931 -1.4828 0.0000 N 0 0 0 0…	NP-021733	C7 H13 N O2	143.095	57.7	Autoprocessed-5679		Endogenous Metabolites; Natural Products/Medicines	-5.45456e-05	-0.381186	57.744	7.8872	Partial match
		Name	Formula	Annot. Source: Predicted Compositions	Annot. Source: mzCloud Search	Annot. Source: MassList Search	FISh Coverage	Annot. DeltaMass [Da]	Annotation MW	Calc. MW	m/z	RT [min]	# mzCloud Results	mzCloud Best Match	Mass List Match: Arita Lab 6549 Flavonoid Structure Database	Mass List Match: Natural Products Atlas 2020_06	MS2	Reference Ion	Area: CD139_SNS.raw (F1210)
		DL-Stachydrine	C7 H13 N O2	Full match	Full match	Partial match		-5e-05	143.095	143.095	144.102	2.362	3	99	No matches found	Multiple matches found	DDA for preferred ion	[M+H]+1	1.10777e+11
		DL-Stachydrine	C7 H13 N O2	Full match	Full match	Partial match		-0.00014	143.095	143.094	144.102	1.951	3	98.9	No matches found	Multiple matches found	DDA for preferred ion	[M+H]+1	7.29048e+10
		DL-Stachydrine	C7 H13 N O2	Full match	Full match	Partial match		0.0001	143.095	143.095	144.102	3.767	3	97.3	No matches found	Multiple matches found	DDA for preferred ion	[M+H]+1	6.72617e+09
		FALSE	#mol format Mass Frontier 5/10/2024 11:04:12 AM 2D 10 10 0 0 0 0 0 0 0 0 1 V2000 1.9310 -1.8966 0.0000 C 0 0 0 0 0 0 0 0 0 0 0 0 1.9310 -2.6552 0.0000 C 0 0 0 0 0 0 0 0 0 0 0 0 1.2759 -3.0345 0.0000 C 0 0 0 0 0 0 0 0 0 0 0 0 0.6207 -2.6552 0.0000 C 0 0 0 0 0 0 0 0 0 0 0 0 0.6207 -1.8966 0.0000 C 0 0 0 0 0 0 0 0 0 0 0 0 1.2759 -1.5172 0.0000 C 0 0 0 0 0 0 0 0 0 0 0 0 1.7241 -0.8966 0.0000 C 0 0 0 …	1-Aminocyclohexanecarboxylic acid	C7 H13 N O2	143.095	78.1	Reference-106			-5.45456e-05	-0.381186	78.119	8.90595	Partial match
		Name	Formula	Annot. Source: Predicted Compositions	Annot. Source: mzCloud Search	Annot. Source: MassList Search	FISh Coverage	Annot. DeltaMass [Da]	Annotation MW	Calc. MW	m/z	RT [min]	# mzCloud Results	mzCloud Best Match	Mass List Match: Arita Lab 6549 Flavonoid Structure Database	Mass List Match: Natural Products Atlas 2020_06	MS2	Reference Ion	Area: CD139_SNS.raw (F1210)
		DL-Stachydrine	C7 H13 N O2	Full match	Full match	Partial match		-5e-05	143.095	143.095	144.102	2.362	3	99	No matches found	Multiple matches found	DDA for preferred ion	[M+H]+1	1.10777e+11
		DL-Stachydrine	C7 H13 N O2	Full match	Full match	Partial match		-0.00014	143.095	143.094	144.102	1.951	3	98.9	No matches found	Multiple matches found	DDA for preferred ion	[M+H]+1	7.29048e+10
		DL-Stachydrine	C7 H13 N O2	Full match	Full match	Partial match		0.0001	143.095	143.095	144.102	3.767	3	97.3	No matches found	Multiple matches found	DDA for preferred ion	[M+H]+1	6.72617e+09
		FALSE	#mol format Mass Frontier 5/10/2024 11:04:14 AM 2D 10 10 0 0 0 0 0 0 0 0 2 V2000 8.2759 -5.4828 0.0000 N 0 0 0 0 0 0 0 0 0 0 0 0 9.0345 -5.4828 0.0000 C 0 0 0 0 0 0 0 0 0 0 0 0 9.2759 -6.2069 0.0000 C 0 0 0 0 0 0 0 0 0 0 0 0 8.6552 -6.6552 0.0000 C 0 0 0 0 0 0 0 0 0 0 0 0 8.0345 -6.2069 0.0000 C 0 0 0 0 0 0 0 0 0 0 0 0 7.5517 -5.2069 0.0000 C 0 0 0 0 0 0 0 0 0 0 0 0 8.2414 -4.7241 0.0000 C 0 0 0 …	DL-Stachydrine	C7 H13 N O2	143.095	99	Reference-837		Endogenous Metabolites	-5.44683e-05	-0.380645	98.983	9.94915	Full match
		Name	Formula	Annot. Source: Predicted Compositions	Annot. Source: mzCloud Search	Annot. Source: MassList Search	FISh Coverage	Annot. DeltaMass [Da]	Annotation MW	Calc. MW	m/z	RT [min]	# mzCloud Results	mzCloud Best Match	Mass List Match: Arita Lab 6549 Flavonoid Structure Database	Mass List Match: Natural Products Atlas 2020_06	MS2	Reference Ion	Area: CD139_SNS.raw (F1210)
		DL-Stachydrine	C7 H13 N O2	Full match	Full match	Partial match		-5e-05	143.095	143.095	144.102	2.362	3	99	No matches found	Multiple matches found	DDA for preferred ion	[M+H]+1	1.10777e+11
		DL-Stachydrine	C7 H13 N O2	Full match	Full match	Partial match		-0.00014	143.095	143.094	144.102	1.951	3	98.9	No matches found	Multiple matches found	DDA for preferred ion	[M+H]+1	7.29048e+10
		DL-Stachydrine	C7 H13 N O2	Full match	Full match	Partial match		0.0001	143.095	143.095	144.102	3.767	3	97.3	No matches found	Multiple matches found	DDA for preferred ion	[M+H]+1	6.72617e+09
Trigonelline	C7 H7 N O2	Full match	Full match	Partial match		-0.00011	137.048	137.048	138.055	1.858	9	99	No matches found	Multiple matches found	DDA for preferred ion	[M+H]+1	6.01645e+09
	Tags	Checked	Structure	Name	Formula	Molecular Weight	Best Match	mzCloud ID	KEGG ID	Compound Class	DeltaMass [Da]	DeltaMass [ppm]	Match	Confidence	Compound Match
		FALSE	#mol format Mass Frontier 5/10/2024 11:04:18 AM 2D 10 10 0 0 0 0 0 0 0 0 1 V2000 0.8621 -1.3448 0.0000 N 0 0 0 0 0 0 0 0 0 0 0 0 0.2069 -1.7241 0.0000 C 0 0 0 0 0 0 0 0 0 0 0 0 0.2069 -2.4828 0.0000 C 0 0 0 0 0 0 0 0 0 0 0 0 0.8621 -2.8621 0.0000 C 0 0 0 0 0 0 0 0 0 0 0 0 1.5172 -2.4828 0.0000 C 0 0 0 0 0 0 0 0 0 0 0 0 1.5172 -1.7241 0.0000 C 0 0 0 0 0 0 0 0 0 0 0 0 2.1724 -1.3448 0.0000 C 0 0 0 …	Methyl picolinate	C7 H7 N O2	137.048	36.7	Reference-2565			-0.000115017	-0.839245	36.744	38.7955	Partial match
		Name	Formula	Annot. Source: Predicted Compositions	Annot. Source: mzCloud Search	Annot. Source: MassList Search	FISh Coverage	Annot. DeltaMass [Da]	Annotation MW	Calc. MW	m/z	RT [min]	# mzCloud Results	mzCloud Best Match	Mass List Match: Arita Lab 6549 Flavonoid Structure Database	Mass List Match: Natural Products Atlas 2020_06	MS2	Reference Ion	Area: CD139_SNS.raw (F1210)
		Trigonelline	C7 H7 N O2	Full match	Full match	Partial match		-0.00011	137.048	137.048	138.055	1.858	9	99	No matches found	Multiple matches found	DDA for preferred ion	[M+H]+1	6.01645e+09
		FALSE	#mol format Mass Frontier 5/10/2024 11:04:24 AM 2D 10 10 0 0 0 0 0 0 0 0 1 V2000 4.4828 -3.8621 0.0000 N 0 0 0 0 0 0 0 0 0 0 0 0 3.8276 -4.2414 0.0000 C 0 0 0 0 0 0 0 0 0 0 0 0 3.8276 -5.0000 0.0000 C 0 0 0 0 0 0 0 0 0 0 0 0 4.4828 -5.3793 0.0000 C 0 0 0 0 0 0 0 0 0 0 0 0 5.1379 -5.0000 0.0000 C 0 0 0 0 0 0 0 0 0 0 0 0 5.1379 -4.2414 0.0000 C 0 0 0 0 0 0 0 0 0 0 0 0 5.7931 -3.8621 0.0000 C 0 0 0 …	2-Pyridylacetic acid	C7 H7 N O2	137.048	83.3	Reference-181		Therapeutics/Prescription Drugs	-0.000115017	-0.839245	83.2962	52.0022	Partial match
		Name	Formula	Annot. Source: Predicted Compositions	Annot. Source: mzCloud Search	Annot. Source: MassList Search	FISh Coverage	Annot. DeltaMass [Da]	Annotation MW	Calc. MW	m/z	RT [min]	# mzCloud Results	mzCloud Best Match	Mass List Match: Arita Lab 6549 Flavonoid Structure Database	Mass List Match: Natural Products Atlas 2020_06	MS2	Reference Ion	Area: CD139_SNS.raw (F1210)
		Trigonelline	C7 H7 N O2	Full match	Full match	Partial match		-0.00011	137.048	137.048	138.055	1.858	9	99	No matches found	Multiple matches found	DDA for preferred ion	[M+H]+1	6.01645e+09
		FALSE	#mol format Mass Frontier 5/10/2024 11:04:19 AM 2D 10 10 0 0 0 0 0 0 0 0 1 V2000 6.0345 -4.7241 0.0000 C 0 0 0 0 0 0 0 0 0 0 0 0 6.6897 -5.1034 0.0000 C 0 0 0 0 0 0 0 0 0 0 0 0 6.6897 -5.8621 0.0000 C 0 0 0 0 0 0 0 0 0 0 0 0 6.0345 -6.2414 0.0000 C 0 0 0 0 0 0 0 0 0 0 0 0 5.3793 -5.8621 0.0000 C 0 0 0 0 0 0 0 0 0 0 0 0 5.3793 -5.1034 0.0000 C 0 0 0 0 0 0 0 0 0 0 0 0 7.3448 -4.7241 0.0000 C 0 0 0 …	Salicylamide	C7 H7 N O2	137.048	88.5	Reference-593	D01811	Therapeutics/Prescription Drugs	-0.000115017	-0.839245	88.4831	55.047	Partial match
		Name	Formula	Annot. Source: Predicted Compositions	Annot. Source: mzCloud Search	Annot. Source: MassList Search	FISh Coverage	Annot. DeltaMass [Da]	Annotation MW	Calc. MW	m/z	RT [min]	# mzCloud Results	mzCloud Best Match	Mass List Match: Arita Lab 6549 Flavonoid Structure Database	Mass List Match: Natural Products Atlas 2020_06	MS2	Reference Ion	Area: CD139_SNS.raw (F1210)
		Trigonelline	C7 H7 N O2	Full match	Full match	Partial match		-0.00011	137.048	137.048	138.055	1.858	9	99	No matches found	Multiple matches found	DDA for preferred ion	[M+H]+1	6.01645e+09
		FALSE	#mol format Mass Frontier 5/10/2024 11:04:19 AM 2D 10 10 0 0 0 0 0 0 0 0 1 V2000 5.1724 -6.1724 0.0000 O 0 0 0 0 0 0 0 0 0 0 0 0 4.5172 -5.7931 0.0000 C 0 0 0 0 0 0 0 0 0 0 0 0 3.8621 -6.1724 0.0000 C 0 0 0 0 0 0 0 0 0 0 0 0 3.2069 -5.7931 0.0000 C 0 0 0 0 0 0 0 0 0 0 0 0 2.5517 -6.1724 0.0000 C 0 0 0 0 0 0 0 0 0 0 0 0 2.5517 -6.9310 0.0000 C 0 0 0 0 0 0 0 0 0 0 0 0 3.2069 -7.3103 0.0000 C 0 0 0 …	Anthranilic acid	C7 H7 N O2	137.048	92.6	Reference-113	C00108	Drugs of Abuse/Illegal Drugs; Endogenous Metabolites; Industrial Chemicals	-0.000115017	-0.839245	92.6214	65.2972	Partial match
		Name	Formula	Annot. Source: Predicted Compositions	Annot. Source: mzCloud Search	Annot. Source: MassList Search	FISh Coverage	Annot. DeltaMass [Da]	Annotation MW	Calc. MW	m/z	RT [min]	# mzCloud Results	mzCloud Best Match	Mass List Match: Arita Lab 6549 Flavonoid Structure Database	Mass List Match: Natural Products Atlas 2020_06	MS2	Reference Ion	Area: CD139_SNS.raw (F1210)
		Trigonelline	C7 H7 N O2	Full match	Full match	Partial match		-0.00011	137.048	137.048	138.055	1.858	9	99	No matches found	Multiple matches found	DDA for preferred ion	[M+H]+1	6.01645e+09
		FALSE	#mol format Mass Frontier 5/10/2024 11:04:18 AM 2D 10 10 0 0 0 0 0 0 0 0 1 V2000 6.4138 -5.7241 0.0000 C 0 0 0 0 0 0 0 0 0 0 0 0 5.7586 -6.1034 0.0000 C 0 0 0 0 0 0 0 0 0 0 0 0 5.7586 -6.8621 0.0000 C 0 0 0 0 0 0 0 0 0 0 0 0 6.4138 -7.2414 0.0000 C 0 0 0 0 0 0 0 0 0 0 0 0 7.0690 -6.8621 0.0000 C 0 0 0 0 0 0 0 0 0 0 0 0 7.0690 -6.1034 0.0000 C 0 0 0 0 0 0 0 0 0 0 0 0 7.7241 -5.7241 0.0000 C 0 0 0 …	4-Aminobenzoic acid	C7 H7 N O2	137.048	92.7	Reference-224	C00568	Endogenous Metabolites; Industrial Chemicals	-0.000115017	-0.839245	92.686	65.5279	Partial match
		Name	Formula	Annot. Source: Predicted Compositions	Annot. Source: mzCloud Search	Annot. Source: MassList Search	FISh Coverage	Annot. DeltaMass [Da]	Annotation MW	Calc. MW	m/z	RT [min]	# mzCloud Results	mzCloud Best Match	Mass List Match: Arita Lab 6549 Flavonoid Structure Database	Mass List Match: Natural Products Atlas 2020_06	MS2	Reference Ion	Area: CD139_SNS.raw (F1210)
		Trigonelline	C7 H7 N O2	Full match	Full match	Partial match		-0.00011	137.048	137.048	138.055	1.858	9	99	No matches found	Multiple matches found	DDA for preferred ion	[M+H]+1	6.01645e+09
		FALSE	#mol format Mass Frontier 5/10/2024 11:04:18 AM 2D 10 10 0 0 0 0 0 0 0 0 1 V2000 3.6897 -4.6552 0.0000 C 0 0 0 0 0 0 0 0 0 0 0 0 3.6897 -3.8966 0.0000 C 0 0 0 0 0 0 0 0 0 0 0 0 4.3448 -3.5517 0.0000 N 0 0 0 0 0 0 0 0 0 0 0 0 5.0000 -3.9310 0.0000 C 0 0 0 0 0 0 0 0 0 0 0 0 5.0000 -4.6897 0.0000 C 0 0 0 0 0 0 0 0 0 0 0 0 4.3103 -5.0690 0.0000 C 0 0 0 0 0 0 0 0 0 0 0 0 4.3103 -5.7931 0.0000 C 0 0 0 …	4-Pyridineacetic acid	C7 H7 N O2	137.048	97	Reference-244			-0.000115017	-0.839245	96.9942	79.2318	Partial match
		Name	Formula	Annot. Source: Predicted Compositions	Annot. Source: mzCloud Search	Annot. Source: MassList Search	FISh Coverage	Annot. DeltaMass [Da]	Annotation MW	Calc. MW	m/z	RT [min]	# mzCloud Results	mzCloud Best Match	Mass List Match: Arita Lab 6549 Flavonoid Structure Database	Mass List Match: Natural Products Atlas 2020_06	MS2	Reference Ion	Area: CD139_SNS.raw (F1210)
		Trigonelline	C7 H7 N O2	Full match	Full match	Partial match		-0.00011	137.048	137.048	138.055	1.858	9	99	No matches found	Multiple matches found	DDA for preferred ion	[M+H]+1	6.01645e+09
		FALSE	#mol format Mass Frontier 5/10/2024 11:04:20 AM 2D 10 10 0 0 0 0 0 0 0 0 1 V2000 5.3448 -6.5517 0.0000 C 0 0 0 0 0 0 0 0 0 0 0 0 4.6897 -6.2069 0.0000 C 0 0 0 0 0 0 0 0 0 0 0 0 4.6897 -5.4483 0.0000 C 0 0 0 0 0 0 0 0 0 0 0 0 5.3448 -5.0345 0.0000 N 0 0 0 0 0 0 0 0 0 0 0 0 6.0000 -5.4138 0.0000 C 0 0 0 0 0 0 0 0 0 0 0 0 6.0000 -6.1724 0.0000 C 0 0 0 0 0 0 0 0 0 0 0 0 6.6552 -6.5517 0.0000 C 0 0 0 …	3-Pyridylacetic acid	C7 H7 N O2	137.048	97	Reference-219		Endogenous Metabolites	-0.000115017	-0.839245	97.0193	9.85096	Partial match
		Name	Formula	Annot. Source: Predicted Compositions	Annot. Source: mzCloud Search	Annot. Source: MassList Search	FISh Coverage	Annot. DeltaMass [Da]	Annotation MW	Calc. MW	m/z	RT [min]	# mzCloud Results	mzCloud Best Match	Mass List Match: Arita Lab 6549 Flavonoid Structure Database	Mass List Match: Natural Products Atlas 2020_06	MS2	Reference Ion	Area: CD139_SNS.raw (F1210)
		Trigonelline	C7 H7 N O2	Full match	Full match	Partial match		-0.00011	137.048	137.048	138.055	1.858	9	99	No matches found	Multiple matches found	DDA for preferred ion	[M+H]+1	6.01645e+09
		FALSE	#mol format Mass Frontier 5/10/2024 11:04:19 AM 2D 10 10 0 0 0 0 0 0 0 0 1 V2000 10.7931 -8.8276 0.0000 C 0 0 0 0 0 0 0 0 0 0 0 0 10.7931 -8.0690 0.0000 C 0 0 0 0 0 0 0 0 0 0 0 0 11.4483 -7.6897 0.0000 N 0 0 0 0 0 0 0 0 0 0 0 0 12.1034 -8.0690 0.0000 C 0 0 0 0 0 0 0 0 0 0 0 0 12.1034 -8.8276 0.0000 C 0 0 0 0 0 0 0 0 0 0 0 0 11.4483 -9.2069 0.0000 C 0 0 0 0 0 0 0 0 0 0 0 0 11.4483 -9.9655 0.0000 C…	Methyl isonicotinate	C7 H7 N O2	137.048	97.6	Reference-3273			-0.000115017	-0.839245	97.5569	9.87784	Partial match
		Name	Formula	Annot. Source: Predicted Compositions	Annot. Source: mzCloud Search	Annot. Source: MassList Search	FISh Coverage	Annot. DeltaMass [Da]	Annotation MW	Calc. MW	m/z	RT [min]	# mzCloud Results	mzCloud Best Match	Mass List Match: Arita Lab 6549 Flavonoid Structure Database	Mass List Match: Natural Products Atlas 2020_06	MS2	Reference Ion	Area: CD139_SNS.raw (F1210)
		Trigonelline	C7 H7 N O2	Full match	Full match	Partial match		-0.00011	137.048	137.048	138.055	1.858	9	99	No matches found	Multiple matches found	DDA for preferred ion	[M+H]+1	6.01645e+09
		FALSE	#mol format Mass Frontier 5/10/2024 11:04:19 AM 2D 10 10 0 0 0 0 0 0 0 0 2 V2000 7.7931 -5.5517 0.0000 N 0 0 0 0 0 0 0 0 0 0 0 0 8.4483 -5.9310 0.0000 C 0 0 0 0 0 0 0 0 0 0 0 0 8.4483 -6.6897 0.0000 C 0 0 0 0 0 0 0 0 0 0 0 0 7.7931 -7.0690 0.0000 C 0 0 0 0 0 0 0 0 0 0 0 0 7.1379 -6.6897 0.0000 C 0 0 0 0 0 0 0 0 0 0 0 0 7.1379 -5.9310 0.0000 C 0 0 0 0 0 0 0 0 0 0 0 0 7.7931 -4.7931 0.0000 C 0 0 0 …	Trigonelline	C7 H7 N O2	137.048	99	Reference-806	C01004	Endogenous Metabolites	-0.000114952	-0.838775	98.9777	86.9831	Full match
		Name	Formula	Annot. Source: Predicted Compositions	Annot. Source: mzCloud Search	Annot. Source: MassList Search	FISh Coverage	Annot. DeltaMass [Da]	Annotation MW	Calc. MW	m/z	RT [min]	# mzCloud Results	mzCloud Best Match	Mass List Match: Arita Lab 6549 Flavonoid Structure Database	Mass List Match: Natural Products Atlas 2020_06	MS2	Reference Ion	Area: CD139_SNS.raw (F1210)
		Trigonelline	C7 H7 N O2	Full match	Full match	Partial match		-0.00011	137.048	137.048	138.055	1.858	9	99	No matches found	Multiple matches found	DDA for preferred ion	[M+H]+1	6.01645e+09
Ferulic acid	C10 H10 O4	No match	Invalid mass	No results		-0.00101	194.058	194.057	193.05	13.411	2	99	No matches found	No matches found	DDA for preferred ion	[M-H]-1	3.26836e+08
	Tags	Checked	Structure	Name	Formula	Molecular Weight	Best Match	mzCloud ID	KEGG ID	Compound Class	DeltaMass [Da]	DeltaMass [ppm]	Match	Confidence	Compound Match
		FALSE	#mol format Mass Frontier 5/10/2024 11:04:51 AM 2D 14 14 0 0 0 0 0 0 0 0 1 V2000 6.5172 -4.9310 0.0000 C 0 0 0 0 0 0 0 0 0 0 0 0 5.8966 -5.3103 0.0000 C 0 0 0 0 0 0 0 0 0 0 0 0 5.2069 -4.9655 0.0000 C 0 0 0 0 0 0 0 0 0 0 0 0 5.2069 -4.2069 0.0000 C 0 0 0 0 0 0 0 0 0 0 0 0 5.8621 -3.7931 0.0000 C 0 0 0 0 0 0 0 0 0 0 0 0 6.5172 -4.1724 0.0000 C 0 0 0 0 0 0 0 0 0 0 0 0 7.1724 -3.7931 0.0000 C 0 0 0 …	Isoferulic acid	C10 H10 O4	194.058	87.9	Reference-143	C10470	Endogenous Metabolites	-0.0010106	-5.20771	74.2549	66.4835	Invalid mass
		Name	Formula	Annot. Source: Predicted Compositions	Annot. Source: mzCloud Search	Annot. Source: MassList Search	FISh Coverage	Annot. DeltaMass [Da]	Annotation MW	Calc. MW	m/z	RT [min]	# mzCloud Results	mzCloud Best Match	Mass List Match: Arita Lab 6549 Flavonoid Structure Database	Mass List Match: Natural Products Atlas 2020_06	MS2	Reference Ion	Area: CD139_SNS.raw (F1210)
		Ferulic acid	C10 H10 O4	No match	Invalid mass	No results		-60.0221	194.058	134.036	193.05	13.109	2	99.2	No matches found	No matches found	DDA for other ion	[M-H+HAc]-1	4.49844e+08
		Ferulic acid	C10 H10 O4	Full match	Full match	Partial match		5e-05	194.058	194.058	195.065	13.096	5	96.9	No matches found	Multiple matches found	DDA for preferred ion	[M+H]+1	4.30203e+08
		Ferulic acid	C10 H10 O4	No match	Invalid mass	No results		-0.00101	194.058	194.057	193.05	13.411	2	99	No matches found	No matches found	DDA for preferred ion	[M-H]-1	3.26836e+08
		FALSE	#mol format Mass Frontier 5/10/2024 11:04:50 AM 2D 14 14 0 0 0 0 0 0 0 0 1 V2000 6.4828 -8.0345 0.0000 C 0 0 0 0 0 0 0 0 0 0 0 0 7.1379 -7.6552 0.0000 O 0 0 0 0 0 0 0 0 0 0 0 0 7.1379 -6.8966 0.0000 C 0 0 0 0 0 0 0 0 0 0 0 0 6.4828 -6.5172 0.0000 C 0 0 0 0 0 0 0 0 0 0 0 0 6.4828 -5.7586 0.0000 C 0 0 0 0 0 0 0 0 0 0 0 0 7.1379 -5.3793 0.0000 C 0 0 0 0 0 0 0 0 0 0 0 0 7.7931 -5.7586 0.0000 C 0 0 0 …	Ferulic acid	C10 H10 O4	194.058	99.2	Reference-421	C01494	Endogenous Metabolites; Excipients/Additives/Colorants	-0.0010106	-5.20771	98.9654	99.8269	Invalid mass
		Name	Formula	Annot. Source: Predicted Compositions	Annot. Source: mzCloud Search	Annot. Source: MassList Search	FISh Coverage	Annot. DeltaMass [Da]	Annotation MW	Calc. MW	m/z	RT [min]	# mzCloud Results	mzCloud Best Match	Mass List Match: Arita Lab 6549 Flavonoid Structure Database	Mass List Match: Natural Products Atlas 2020_06	MS2	Reference Ion	Area: CD139_SNS.raw (F1210)
		Ferulic acid	C10 H10 O4	No match	Invalid mass	No results		-60.0221	194.058	134.036	193.05	13.109	2	99.2	No matches found	No matches found	DDA for other ion	[M-H+HAc]-1	4.49844e+08
		Ferulic acid	C10 H10 O4	Full match	Full match	Partial match		5e-05	194.058	194.058	195.065	13.096	5	96.9	No matches found	Multiple matches found	DDA for preferred ion	[M+H]+1	4.30203e+08
		Ferulic acid	C10 H10 O4	No match	Invalid mass	No results		-0.00101	194.058	194.057	193.05	13.411	2	99	No matches found	No matches found	DDA for preferred ion	[M-H]-1	3.26836e+08
4-Hydroxybenzaldehyde	C7 H6 O2	No results	Invalid mass	No results		-0.00145	122.037	122.035	121.028	12	2	99	No matches found	No matches found	DDA for preferred ion	[M-H]-1	5.5901e+08
	Tags	Checked	Structure	Name	Formula	Molecular Weight	Best Match	mzCloud ID	KEGG ID	Compound Class	DeltaMass [Da]	DeltaMass [ppm]	Match	Confidence	Compound Match
		FALSE	#mol format Mass Frontier 5/10/2024 11:04:35 AM 2D 9 9 0 0 0 0 0 0 0 0 1 V2000 7.1034 -4.7931 0.0000 C 0 0 0 0 0 0 0 0 0 0 0 0 7.7586 -5.1724 0.0000 C 0 0 0 0 0 0 0 0 0 0 0 0 7.7586 -5.9310 0.0000 C 0 0 0 0 0 0 0 0 0 0 0 0 7.1034 -6.3103 0.0000 C 0 0 0 0 0 0 0 0 0 0 0 0 6.4483 -5.9310 0.0000 C 0 0 0 0 0 0 0 0 0 0 0 0 6.4483 -5.1724 0.0000 C 0 0 0 0 0 0 0 0 0 0 0 0 8.4138 -4.7931 0.0000 C 0 0 0 0 …	Benzoic acid	C7 H6 O2	122.037	99.8	Reference-332	C00180	Industrial Chemicals; Excipients/Additives/Colorants; Endogenous Metabolites	-0.00144952	-11.8778	98.9109	9.94554	Invalid mass
		Name	Formula	Annot. Source: Predicted Compositions	Annot. Source: mzCloud Search	Annot. Source: MassList Search	FISh Coverage	Annot. DeltaMass [Da]	Annotation MW	Calc. MW	m/z	RT [min]	# mzCloud Results	mzCloud Best Match	Mass List Match: Arita Lab 6549 Flavonoid Structure Database	Mass List Match: Natural Products Atlas 2020_06	MS2	Reference Ion	Area: CD139_SNS.raw (F1210)
		4-Hydroxybenzaldehyde	C7 H6 O2	No results	Invalid mass	No results	27.78	-0.00145	122.037	122.035	121.028	13.672	2	99.9	No matches found	No matches found	DDA for preferred ion	[M-H]-1	2.78229e+09
		4-Hydroxybenzaldehyde	C7 H6 O2	No results	Invalid mass	No results		-0.00162	122.037	122.035	121.028	11.096	2	99.7	No matches found	No matches found	DDA for preferred ion	[M-H]-1	6.97244e+08
		4-Hydroxybenzaldehyde	C7 H6 O2	No results	Invalid mass	No results		-0.00145	122.037	122.035	121.028	12	2	99	No matches found	No matches found	DDA for preferred ion	[M-H]-1	5.5901e+08
		4-Hydroxybenzaldehyde	C7 H6 O2	No results	Invalid mass	No results		-0.00162	122.037	122.035	121.028	15.268	2	99.2	No matches found	No matches found	DDA for preferred ion	[M-H]-1	4.15611e+08
		Benzoic acid	C7 H6 O2	No results	Invalid mass	No results		-0.00147	122.037	122.035	121.028	8.537	2	95.6	No matches found	No matches found	DDA for preferred ion	[M-H]-1	3.56721e+08
		4-Hydroxybenzaldehyde	C7 H6 O2	No results	Invalid mass	No results		-0.00175	122.037	122.035	121.028	12.734	2	98.8	No matches found	No matches found	DDA for preferred ion	[M-H]-1	2.73626e+08
		FALSE	#mol format Mass Frontier 5/10/2024 11:04:34 AM 2D 9 9 0 0 0 0 0 0 0 0 1 V2000 5.2414 -6.4828 0.0000 C 0 0 0 0 0 0 0 0 0 0 0 0 4.5862 -6.1034 0.0000 C 0 0 0 0 0 0 0 0 0 0 0 0 4.5862 -5.3448 0.0000 C 0 0 0 0 0 0 0 0 0 0 0 0 5.2414 -4.9655 0.0000 C 0 0 0 0 0 0 0 0 0 0 0 0 5.8966 -5.3448 0.0000 C 0 0 0 0 0 0 0 0 0 0 0 0 5.8966 -6.1034 0.0000 C 0 0 0 0 0 0 0 0 0 0 0 0 6.5517 -6.4828 0.0000 C 0 0 0 0 …	4-Hydroxybenzaldehyde	C7 H6 O2	122.037	99.9	Reference-234	C00633	Endogenous Metabolites	-0.00144952	-11.8778	98.9648	9.94824	Invalid mass
		Name	Formula	Annot. Source: Predicted Compositions	Annot. Source: mzCloud Search	Annot. Source: MassList Search	FISh Coverage	Annot. DeltaMass [Da]	Annotation MW	Calc. MW	m/z	RT [min]	# mzCloud Results	mzCloud Best Match	Mass List Match: Arita Lab 6549 Flavonoid Structure Database	Mass List Match: Natural Products Atlas 2020_06	MS2	Reference Ion	Area: CD139_SNS.raw (F1210)
		4-Hydroxybenzaldehyde	C7 H6 O2	No results	Invalid mass	No results	27.78	-0.00145	122.037	122.035	121.028	13.672	2	99.9	No matches found	No matches found	DDA for preferred ion	[M-H]-1	2.78229e+09
		4-Hydroxybenzaldehyde	C7 H6 O2	No results	Invalid mass	No results		-0.00162	122.037	122.035	121.028	11.096	2	99.7	No matches found	No matches found	DDA for preferred ion	[M-H]-1	6.97244e+08
		4-Hydroxybenzaldehyde	C7 H6 O2	No results	Invalid mass	No results		-0.00145	122.037	122.035	121.028	12	2	99	No matches found	No matches found	DDA for preferred ion	[M-H]-1	5.5901e+08
		4-Hydroxybenzaldehyde	C7 H6 O2	No results	Invalid mass	No results		-0.00162	122.037	122.035	121.028	15.268	2	99.2	No matches found	No matches found	DDA for preferred ion	[M-H]-1	4.15611e+08
		Benzoic acid	C7 H6 O2	No results	Invalid mass	No results		-0.00147	122.037	122.035	121.028	8.537	2	95.6	No matches found	No matches found	DDA for preferred ion	[M-H]-1	3.56721e+08
		4-Hydroxybenzaldehyde	C7 H6 O2	No results	Invalid mass	No results		-0.00175	122.037	122.035	121.028	12.734	2	98.8	No matches found	No matches found	DDA for preferred ion	[M-H]-1	2.73626e+08
5-hydroxy-2-(4-hydroxy-3-methoxyphenyl)-6-methoxy-7-{[(2S,3R,4S,5S,6R)-3,4,5-trihydroxy-6-(hydroxymethyl)oxan-2-yl]oxy}-4H-chromen-4-one	C23 H24 O12	Full match	Full match	Not the top hit		-0.00017	492.127	492.127	493.134	14.858	3	99	Multiple matches found	Single match found	DDA for preferred ion	[M+H]+1	4.67099e+08
	Tags	Checked	Structure	Name	Formula	Molecular Weight	Best Match	mzCloud ID	KEGG ID	Compound Class	DeltaMass [Da]	DeltaMass [ppm]	Match	Confidence	Compound Match
		FALSE	#mol format Mass Frontier 5/10/2024 11:05:01 AM 2D 35 38 0 0 0 0 0 0 0 0 1 V2000 7.2759 -0.5172 0.0000 C 0 0 0 0 0 0 0 0 0 0 0 0 6.6207 -0.8966 0.0000 O 0 0 0 0 0 0 0 0 0 0 0 0 6.6207 -1.6552 0.0000 C 0 0 0 0 0 0 0 0 0 0 0 0 7.2759 -2.0345 0.0000 C 0 0 0 0 0 0 0 0 0 0 0 0 5.9655 -2.0345 0.0000 C 0 0 0 0 0 0 0 0 0 0 0 0 7.2759 -2.7931 0.0000 C 0 0 0 0 0 0 0 0 0 0 0 0 7.9310 -1.6552 0.0000 O 0 0 0 …	Tricin 5-O-β-D-glucoside	C23 H24 O12	492.127	83.5	Reference-8085			-0.000172252	-0.350014	83.5103	9.17552	Partial match
		Name	Formula	Annot. Source: Predicted Compositions	Annot. Source: mzCloud Search	Annot. Source: MassList Search	FISh Coverage	Annot. DeltaMass [Da]	Annotation MW	Calc. MW	m/z	RT [min]	# mzCloud Results	mzCloud Best Match	Mass List Match: Arita Lab 6549 Flavonoid Structure Database	Mass List Match: Natural Products Atlas 2020_06	MS2	Reference Ion	Area: CD139_SNS.raw (F1210)
		5-hydroxy-2-(4-hydroxy-3-methoxyphenyl)-6-methoxy-7-{[(2S,3R,4S,5S,6R)-3,4,5-trihydroxy-6-(hydroxymethyl)oxan-2-yl]oxy}-4H-chromen-4-one	C23 H24 O12	Full match	Full match	Not the top hit		-0.00017	492.127	492.127	493.134	14.858	3	99	Multiple matches found	Single match found	DDA for preferred ion	[M+H]+1	4.67099e+08
		FALSE	#mol format Mass Frontier 5/10/2024 11:05:00 AM 2D 35 38 0 0 0 0 0 0 0 0 1 V2000 2.4828 -3.9310 0.0000 O 0 0 0 0 0 0 0 0 0 0 0 0 2.4828 -3.1724 0.0000 C 0 0 0 0 0 0 0 0 0 0 0 0 1.8276 -2.7931 0.0000 C 0 0 0 0 0 0 0 0 0 0 0 0 1.8276 -2.0345 0.0000 C 0 0 0 0 0 0 0 0 0 0 0 0 2.4828 -1.6552 0.0000 C 0 0 0 0 0 0 0 0 0 0 0 0 3.1379 -2.0345 0.0000 C 0 0 0 0 0 0 0 0 0 0 0 0 3.1379 -2.7931 0.0000 C 0 0 0 …	2-Hydroxy-3-(5-hydroxy-7,8-dimethoxy-4-oxo-4H-chromen-2-yl)phenyl β-D-glucopyranoside	C23 H24 O12	492.127	85.6	Reference-8032			-0.000172252	-0.350014	85.5745	9.27872	Partial match
		Name	Formula	Annot. Source: Predicted Compositions	Annot. Source: mzCloud Search	Annot. Source: MassList Search	FISh Coverage	Annot. DeltaMass [Da]	Annotation MW	Calc. MW	m/z	RT [min]	# mzCloud Results	mzCloud Best Match	Mass List Match: Arita Lab 6549 Flavonoid Structure Database	Mass List Match: Natural Products Atlas 2020_06	MS2	Reference Ion	Area: CD139_SNS.raw (F1210)
		5-hydroxy-2-(4-hydroxy-3-methoxyphenyl)-6-methoxy-7-{[(2S,3R,4S,5S,6R)-3,4,5-trihydroxy-6-(hydroxymethyl)oxan-2-yl]oxy}-4H-chromen-4-one	C23 H24 O12	Full match	Full match	Not the top hit		-0.00017	492.127	492.127	493.134	14.858	3	99	Multiple matches found	Single match found	DDA for preferred ion	[M+H]+1	4.67099e+08
		FALSE	#mol format Mass Frontier 5/10/2024 11:03:43 AM 2D 35 38 0 0 0 0 0 0 0 0 1 V2000 1.8276 -5.2759 0.0000 C 0 0 0 0 0 0 0 0 0 0 0 0 2.4828 -4.8966 0.0000 O 0 0 0 0 0 0 0 0 0 0 0 0 2.4828 -4.1379 0.0000 C 0 0 0 0 0 0 0 0 0 0 0 0 1.8276 -3.7586 0.0000 C 0 0 0 0 0 0 0 0 0 0 0 0 3.1379 -3.7586 0.0000 C 0 0 0 0 0 0 0 0 0 0 0 0 1.1724 -4.1379 0.0000 O 0 0 0 0 0 0 0 0 0 0 0 0 1.8276 -3.0000 0.0000 C 0 0 0 …	5-hydroxy-2-(4-hydroxy-3-methoxyphenyl)-6-methoxy-7-{[(2S,3R,4S,5S,6R)-3,4,5-trihydroxy-6-(hydroxymethyl)oxan-2-yl]oxy}-4H-chromen-4-one	C23 H24 O12	492.127	99	Autoprocessed-2930		Endogenous Metabolites; Natural Products/Medicines	-0.000172252	-0.350014	98.9608	9.94804	Full match
		Name	Formula	Annot. Source: Predicted Compositions	Annot. Source: mzCloud Search	Annot. Source: MassList Search	FISh Coverage	Annot. DeltaMass [Da]	Annotation MW	Calc. MW	m/z	RT [min]	# mzCloud Results	mzCloud Best Match	Mass List Match: Arita Lab 6549 Flavonoid Structure Database	Mass List Match: Natural Products Atlas 2020_06	MS2	Reference Ion	Area: CD139_SNS.raw (F1210)
		5-hydroxy-2-(4-hydroxy-3-methoxyphenyl)-6-methoxy-7-{[(2S,3R,4S,5S,6R)-3,4,5-trihydroxy-6-(hydroxymethyl)oxan-2-yl]oxy}-4H-chromen-4-one	C23 H24 O12	Full match	Full match	Not the top hit		-0.00017	492.127	492.127	493.134	14.858	3	99	Multiple matches found	Single match found	DDA for preferred ion	[M+H]+1	4.67099e+08
Baicalein	C15 H10 O5	Full match	Full match	Not the top hit		-0.00027	270.053	270.053	271.06	17.724	14	98.9	Multiple matches found	Multiple matches found	DDA for preferred ion	[M+H]+1	5.96947e+08
	Tags	Checked	Structure	Name	Formula	Molecular Weight	Best Match	mzCloud ID	KEGG ID	Compound Class	DeltaMass [Da]	DeltaMass [ppm]	Match	Confidence	Compound Match
		FALSE	#mol format Mass Frontier 5/10/2024 11:04:45 AM 2D 20 22 0 0 0 0 0 0 0 0 1 V2000 9.0345 -8.7931 0.0000 C 0 0 0 0 0 0 0 0 0 0 0 0 8.3103 -9.1724 0.0000 C 0 0 0 0 0 0 0 0 0 0 0 0 7.6552 -8.7931 0.0000 C 0 0 0 0 0 0 0 0 0 0 0 0 7.0000 -9.1724 0.0000 C 0 0 0 0 0 0 0 0 0 0 0 0 6.3448 -8.7931 0.0000 C 0 0 0 0 0 0 0 0 0 0 0 0 6.3448 -7.9655 0.0000 C 0 0 0 0 0 0 0 0 0 0 0 0 7.0000 -7.5862 0.0000 C 0 0 0 …	Apigenin	C15 H10 O5	270.053	96.1	Reference-20	C01477	Endogenous Metabolites	-0.000274308	-1.01576	95.5761	75.3621	Partial match
		Name	Formula	Annot. Source: Predicted Compositions	Annot. Source: mzCloud Search	Annot. Source: MassList Search	FISh Coverage	Annot. DeltaMass [Da]	Annotation MW	Calc. MW	m/z	RT [min]	# mzCloud Results	mzCloud Best Match	Mass List Match: Arita Lab 6549 Flavonoid Structure Database	Mass List Match: Natural Products Atlas 2020_06	MS2	Reference Ion	Area: CD139_SNS.raw (F1210)
		Baicalein	C15 H10 O5	Not the top hit	Full match	Not the top hit		-0.00076	270.053	270.052	271.059	15.733	14	98.7	Multiple matches found	Multiple matches found	DDA for preferred ion	[M+H]+1	1.0362e+09
		Baicalein	C15 H10 O5	Full match	Full match	Not the top hit		-0.00027	270.053	270.053	271.06	17.724	14	98.9	Multiple matches found	Multiple matches found	DDA for preferred ion	[M+H]+1	5.96947e+08
		Galangin	C15 H10 O5	Full match	Full match	Not the top hit		-2e-05	270.053	270.053	271.06	15.135	14	97.1	Multiple matches found	Multiple matches found	DDA for preferred ion	[M+H]+1	4.88383e+08
		Genistein	C15 H10 O5	Not the top hit	Full match	Not the top hit		-0.0002	270.053	270.053	269.045	16.168	5	66.8	Multiple matches found	Multiple matches found	DDA for preferred ion	[M-H]-1	1.93208e+08
		Genistein	C15 H10 O5	Not the top hit	Full match	Not the top hit		-0.00032	270.053	270.053	269.045	18.261	5	79.9	Multiple matches found	Multiple matches found	DDA for preferred ion	[M-H]-1	1.91833e+08
		Genistein	C15 H10 O5	Not the top hit	Full match	Not the top hit		-0.00014	270.053	270.053	269.045	16.959	5	92.3	Multiple matches found	Multiple matches found	DDA for preferred ion	[M-H]-1	1.42659e+08
		FALSE	#mol format Mass Frontier 5/10/2024 11:04:45 AM 2D 20 22 0 0 0 0 0 0 0 0 1 V2000 8.4483 -8.0000 0.0000 O 0 0 0 0 0 0 0 0 0 0 0 0 8.4483 -7.2414 0.0000 C 0 0 0 0 0 0 0 0 0 0 0 0 7.7241 -6.8621 0.0000 C 0 0 0 0 0 0 0 0 0 0 0 0 7.0690 -7.2414 0.0000 C 0 0 0 0 0 0 0 0 0 0 0 0 6.4138 -6.8621 0.0000 C 0 0 0 0 0 0 0 0 0 0 0 0 6.4138 -6.1034 0.0000 C 0 0 0 0 0 0 0 0 0 0 0 0 7.0690 -5.7241 0.0000 C 0 0 0 …	Genistein	C15 H10 O5	270.053	96.3	Reference-24	C06563	Endogenous Metabolites; Natural Products/Medicines	-0.000274308	-1.01576	95.3937	74.8643	Partial match
		Name	Formula	Annot. Source: Predicted Compositions	Annot. Source: mzCloud Search	Annot. Source: MassList Search	FISh Coverage	Annot. DeltaMass [Da]	Annotation MW	Calc. MW	m/z	RT [min]	# mzCloud Results	mzCloud Best Match	Mass List Match: Arita Lab 6549 Flavonoid Structure Database	Mass List Match: Natural Products Atlas 2020_06	MS2	Reference Ion	Area: CD139_SNS.raw (F1210)
		Baicalein	C15 H10 O5	Not the top hit	Full match	Not the top hit		-0.00076	270.053	270.052	271.059	15.733	14	98.7	Multiple matches found	Multiple matches found	DDA for preferred ion	[M+H]+1	1.0362e+09
		Baicalein	C15 H10 O5	Full match	Full match	Not the top hit		-0.00027	270.053	270.053	271.06	17.724	14	98.9	Multiple matches found	Multiple matches found	DDA for preferred ion	[M+H]+1	5.96947e+08
		Galangin	C15 H10 O5	Full match	Full match	Not the top hit		-2e-05	270.053	270.053	271.06	15.135	14	97.1	Multiple matches found	Multiple matches found	DDA for preferred ion	[M+H]+1	4.88383e+08
		Genistein	C15 H10 O5	Not the top hit	Full match	Not the top hit		-0.0002	270.053	270.053	269.045	16.168	5	66.8	Multiple matches found	Multiple matches found	DDA for preferred ion	[M-H]-1	1.93208e+08
		Genistein	C15 H10 O5	Not the top hit	Full match	Not the top hit		-0.00032	270.053	270.053	269.045	18.261	5	79.9	Multiple matches found	Multiple matches found	DDA for preferred ion	[M-H]-1	1.91833e+08
		Genistein	C15 H10 O5	Not the top hit	Full match	Not the top hit		-0.00014	270.053	270.053	269.045	16.959	5	92.3	Multiple matches found	Multiple matches found	DDA for preferred ion	[M-H]-1	1.42659e+08
		FALSE	#mol format Mass Frontier 5/10/2024 11:04:44 AM 2D 20 22 0 0 0 0 0 0 0 0 1 V2000 14.7241 -10.4828 0.0000 O 0 0 0 0 0 0 0 0 0 0 0 0 14.0690 -10.1034 0.0000 C 0 0 0 0 0 0 0 0 0 0 0 0 13.4138 -10.4828 0.0000 C 0 0 0 0 0 0 0 0 0 0 0 0 12.7586 -10.1034 0.0000 C 0 0 0 0 0 0 0 0 0 0 0 0 12.1034 -10.4828 0.0000 C 0 0 0 0 0 0 0 0 0 0 0 0 11.4483 -10.1034 0.0000 C 0 0 0 0 0 0 0 0 0 0 0 0 11.4483 -9.3448 0.…	Galangin	C15 H10 O5	270.053	97.1	Reference-6197	C10044	Endogenous Metabolites; Natural Products/Medicines	-0.000274308	-1.01576	96.2142	9.81071	Partial match
		Name	Formula	Annot. Source: Predicted Compositions	Annot. Source: mzCloud Search	Annot. Source: MassList Search	FISh Coverage	Annot. DeltaMass [Da]	Annotation MW	Calc. MW	m/z	RT [min]	# mzCloud Results	mzCloud Best Match	Mass List Match: Arita Lab 6549 Flavonoid Structure Database	Mass List Match: Natural Products Atlas 2020_06	MS2	Reference Ion	Area: CD139_SNS.raw (F1210)
		Baicalein	C15 H10 O5	Not the top hit	Full match	Not the top hit		-0.00076	270.053	270.052	271.059	15.733	14	98.7	Multiple matches found	Multiple matches found	DDA for preferred ion	[M+H]+1	1.0362e+09
		Baicalein	C15 H10 O5	Full match	Full match	Not the top hit		-0.00027	270.053	270.053	271.06	17.724	14	98.9	Multiple matches found	Multiple matches found	DDA for preferred ion	[M+H]+1	5.96947e+08
		Galangin	C15 H10 O5	Full match	Full match	Not the top hit		-2e-05	270.053	270.053	271.06	15.135	14	97.1	Multiple matches found	Multiple matches found	DDA for preferred ion	[M+H]+1	4.88383e+08
		FALSE	#mol format Mass Frontier 5/10/2024 11:04:41 AM 2D 20 22 0 0 0 0 0 0 0 0 1 V2000 7.1034 -9.3103 0.0000 O 0 0 0 0 0 0 0 0 0 0 0 0 7.1034 -8.5517 0.0000 C 0 0 0 0 0 0 0 0 0 0 0 0 6.4483 -8.1379 0.0000 C 0 0 0 0 0 0 0 0 0 0 0 0 5.7931 -8.5517 0.0000 C 0 0 0 0 0 0 0 0 0 0 0 0 5.1379 -8.1379 0.0000 C 0 0 0 0 0 0 0 0 0 0 0 0 5.1379 -7.3793 0.0000 C 0 0 0 0 0 0 0 0 0 0 0 0 5.7931 -7.0000 0.0000 C 0 0 0 …	Emodin	C15 H10 O5	270.053	96.9	Reference-1218	C10343	Endogenous Metabolites; Natural Products/Medicines	-0.000274308	-1.01576	96.1733	76.9915	Partial match
		Name	Formula	Annot. Source: Predicted Compositions	Annot. Source: mzCloud Search	Annot. Source: MassList Search	FISh Coverage	Annot. DeltaMass [Da]	Annotation MW	Calc. MW	m/z	RT [min]	# mzCloud Results	mzCloud Best Match	Mass List Match: Arita Lab 6549 Flavonoid Structure Database	Mass List Match: Natural Products Atlas 2020_06	MS2	Reference Ion	Area: CD139_SNS.raw (F1210)
		Baicalein	C15 H10 O5	Not the top hit	Full match	Not the top hit		-0.00076	270.053	270.052	271.059	15.733	14	98.7	Multiple matches found	Multiple matches found	DDA for preferred ion	[M+H]+1	1.0362e+09
		Baicalein	C15 H10 O5	Full match	Full match	Not the top hit		-0.00027	270.053	270.053	271.06	17.724	14	98.9	Multiple matches found	Multiple matches found	DDA for preferred ion	[M+H]+1	5.96947e+08
		Galangin	C15 H10 O5	Full match	Full match	Not the top hit		-2e-05	270.053	270.053	271.06	15.135	14	97.1	Multiple matches found	Multiple matches found	DDA for preferred ion	[M+H]+1	4.88383e+08
		FALSE	#mol format Mass Frontier 5/10/2024 11:04:43 AM 2D 20 22 0 0 0 0 0 0 0 0 1 V2000 3.7931 -3.9310 0.0000 O 0 0 0 0 0 0 0 0 0 0 0 0 3.7931 -3.1724 0.0000 C 0 0 0 0 0 0 0 0 0 0 0 0 3.1379 -2.7931 0.0000 C 0 0 0 0 0 0 0 0 0 0 0 0 2.4828 -3.1724 0.0000 C 0 0 0 0 0 0 0 0 0 0 0 0 1.8276 -2.7931 0.0000 C 0 0 0 0 0 0 0 0 0 0 0 0 1.8276 -2.0345 0.0000 C 0 0 0 0 0 0 0 0 0 0 0 0 2.4828 -1.6552 0.0000 C 0 0 0 …	5,7,8-Trihydroxyflavone	C15 H10 O5	270.053	98.8	Reference-7680	C10113		-0.000274308	-1.01576	98.7987	86.0663	Partial match
		Name	Formula	Annot. Source: Predicted Compositions	Annot. Source: mzCloud Search	Annot. Source: MassList Search	FISh Coverage	Annot. DeltaMass [Da]	Annotation MW	Calc. MW	m/z	RT [min]	# mzCloud Results	mzCloud Best Match	Mass List Match: Arita Lab 6549 Flavonoid Structure Database	Mass List Match: Natural Products Atlas 2020_06	MS2	Reference Ion	Area: CD139_SNS.raw (F1210)
		Baicalein	C15 H10 O5	Not the top hit	Full match	Not the top hit		-0.00076	270.053	270.052	271.059	15.733	14	98.7	Multiple matches found	Multiple matches found	DDA for preferred ion	[M+H]+1	1.0362e+09
		Baicalein	C15 H10 O5	Full match	Full match	Not the top hit		-0.00027	270.053	270.053	271.06	17.724	14	98.9	Multiple matches found	Multiple matches found	DDA for preferred ion	[M+H]+1	5.96947e+08
		Galangin	C15 H10 O5	Full match	Full match	Not the top hit		-2e-05	270.053	270.053	271.06	15.135	14	97.1	Multiple matches found	Multiple matches found	DDA for preferred ion	[M+H]+1	4.88383e+08
		FALSE	#mol format Mass Frontier 5/10/2024 11:04:42 AM 2D 20 22 0 0 0 0 0 0 0 0 1 V2000 3.7931 -3.9310 0.0000 O 0 0 0 0 0 0 0 0 0 0 0 0 3.7931 -3.1724 0.0000 C 0 0 0 0 0 0 0 0 0 0 0 0 3.1379 -2.7931 0.0000 C 0 0 0 0 0 0 0 0 0 0 0 0 2.4828 -3.1724 0.0000 C 0 0 0 0 0 0 0 0 0 0 0 0 1.8276 -2.7931 0.0000 C 0 0 0 0 0 0 0 0 0 0 0 0 1.8276 -2.0345 0.0000 C 0 0 0 0 0 0 0 0 0 0 0 0 2.4828 -1.6552 0.0000 C 0 0 0 …	Baicalein	C15 H10 O5	270.053	98.9	Reference-7982	C10023		-0.000274308	-1.01576	98.9488	86.835	Full match
		Name	Formula	Annot. Source: Predicted Compositions	Annot. Source: mzCloud Search	Annot. Source: MassList Search	FISh Coverage	Annot. DeltaMass [Da]	Annotation MW	Calc. MW	m/z	RT [min]	# mzCloud Results	mzCloud Best Match	Mass List Match: Arita Lab 6549 Flavonoid Structure Database	Mass List Match: Natural Products Atlas 2020_06	MS2	Reference Ion	Area: CD139_SNS.raw (F1210)
		Baicalein	C15 H10 O5	Not the top hit	Full match	Not the top hit		-0.00076	270.053	270.052	271.059	15.733	14	98.7	Multiple matches found	Multiple matches found	DDA for preferred ion	[M+H]+1	1.0362e+09
		Baicalein	C15 H10 O5	Full match	Full match	Not the top hit		-0.00027	270.053	270.053	271.06	17.724	14	98.9	Multiple matches found	Multiple matches found	DDA for preferred ion	[M+H]+1	5.96947e+08
		Galangin	C15 H10 O5	Full match	Full match	Not the top hit		-2e-05	270.053	270.053	271.06	15.135	14	97.1	Multiple matches found	Multiple matches found	DDA for preferred ion	[M+H]+1	4.88383e+08
		FALSE	#mol format Mass Frontier 5/10/2024 11:04:46 AM 2D 20 22 0 0 0 0 0 0 0 0 2 V2000 6.7241 -6.7931 0.0000 O 0 0 0 0 0 0 0 0 0 0 0 0 6.0690 -6.4138 0.0000 C 0 0 0 0 0 0 0 0 0 0 0 0 5.4138 -6.7931 0.0000 C 0 0 0 0 0 0 0 0 0 0 0 0 4.7586 -6.4138 0.0000 C 0 0 0 0 0 0 0 0 0 0 0 0 4.1034 -6.7931 0.0000 C 0 0 0 0 0 0 0 0 0 0 0 0 3.4483 -6.4138 0.0000 C 0 0 0 0 0 0 0 0 0 0 0 0 3.4483 -5.6552 0.0000 C 0 0 0 …	Pelargonidin	C15 H10 O5	270.053	95.5	Reference-902	C05904	Endogenous Metabolites	-0.000274176	-1.01527	94.5722	9.72861	Partial match
		Name	Formula	Annot. Source: Predicted Compositions	Annot. Source: mzCloud Search	Annot. Source: MassList Search	FISh Coverage	Annot. DeltaMass [Da]	Annotation MW	Calc. MW	m/z	RT [min]	# mzCloud Results	mzCloud Best Match	Mass List Match: Arita Lab 6549 Flavonoid Structure Database	Mass List Match: Natural Products Atlas 2020_06	MS2	Reference Ion	Area: CD139_SNS.raw (F1210)
		Baicalein	C15 H10 O5	Not the top hit	Full match	Not the top hit		-0.00076	270.053	270.052	271.059	15.733	14	98.7	Multiple matches found	Multiple matches found	DDA for preferred ion	[M+H]+1	1.0362e+09
		Baicalein	C15 H10 O5	Full match	Full match	Not the top hit		-0.00027	270.053	270.053	271.06	17.724	14	98.9	Multiple matches found	Multiple matches found	DDA for preferred ion	[M+H]+1	5.96947e+08
		Galangin	C15 H10 O5	Full match	Full match	Not the top hit		-2e-05	270.053	270.053	271.06	15.135	14	97.1	Multiple matches found	Multiple matches found	DDA for preferred ion	[M+H]+1	4.88383e+08
		FALSE	#mol format Mass Frontier 5/10/2024 11:04:46 AM 2D 19 21 0 0 0 0 0 0 0 0 1 V2000 6.5862 -6.1724 0.0000 N 0 0 0 0 0 0 0 0 0 0 0 0 7.1034 -5.6207 0.0000 C 0 0 0 0 0 0 0 0 0 0 0 0 7.8621 -5.7241 0.0000 C 0 0 0 0 0 0 0 0 0 0 0 0 8.2414 -6.3793 0.0000 N 0 0 0 0 0 0 0 0 0 0 0 0 8.0000 -7.1034 0.0000 C 0 0 0 0 0 0 0 0 0 0 0 0 8.5517 -7.5862 0.0000 C 0 0 0 0 0 0 0 0 0 0 0 0 8.4138 -8.3448 0.0000 C 0 0 0 …	Nordiazepam	C15 H11 Cl N2 O	270.056	94.2	Reference-2477	D08283	Therapeutics/Prescription Drugs; Drugs of Abuse/Illegal Drugs; Sports Doping Drugs; Endogenous Metabolites	-0.00344158	-12.7439	93.3345	67.8432	Invalid mass
		Name	Formula	Annot. Source: Predicted Compositions	Annot. Source: mzCloud Search	Annot. Source: MassList Search	FISh Coverage	Annot. DeltaMass [Da]	Annotation MW	Calc. MW	m/z	RT [min]	# mzCloud Results	mzCloud Best Match	Mass List Match: Arita Lab 6549 Flavonoid Structure Database	Mass List Match: Natural Products Atlas 2020_06	MS2	Reference Ion	Area: CD139_SNS.raw (F1210)
		Baicalein	C15 H10 O5	Not the top hit	Full match	Not the top hit		-0.00076	270.053	270.052	271.059	15.733	14	98.7	Multiple matches found	Multiple matches found	DDA for preferred ion	[M+H]+1	1.0362e+09
		Baicalein	C15 H10 O5	Full match	Full match	Not the top hit		-0.00027	270.053	270.053	271.06	17.724	14	98.9	Multiple matches found	Multiple matches found	DDA for preferred ion	[M+H]+1	5.96947e+08
		Galangin	C15 H10 O5	Full match	Full match	Not the top hit		-2e-05	270.053	270.053	271.06	15.135	14	97.1	Multiple matches found	Multiple matches found	DDA for preferred ion	[M+H]+1	4.88383e+08
		Genistein	C15 H10 O5	Not the top hit	Full match	Not the top hit		-0.0002	270.053	270.053	269.045	16.168	5	66.8	Multiple matches found	Multiple matches found	DDA for preferred ion	[M-H]-1	1.93208e+08
		Genistein	C15 H10 O5	Not the top hit	Full match	Not the top hit		-0.00032	270.053	270.053	269.045	18.261	5	79.9	Multiple matches found	Multiple matches found	DDA for preferred ion	[M-H]-1	1.91833e+08
		Genistein	C15 H10 O5	Not the top hit	Full match	Not the top hit		-0.00014	270.053	270.053	269.045	16.959	5	92.3	Multiple matches found	Multiple matches found	DDA for preferred ion	[M-H]-1	1.42659e+08
		FALSE	#mol format Mass Frontier 5/10/2024 11:04:44 AM 2D 20 22 0 0 0 0 0 0 0 0 1 V2000 5.7931 -6.0690 0.0000 C 0 0 0 0 0 0 0 0 0 0 0 0 6.4483 -6.4483 0.0000 C 0 0 0 0 0 0 0 0 0 0 0 0 6.4483 -7.2069 0.0000 C 0 0 0 0 0 0 0 0 0 0 0 0 5.7931 -7.5862 0.0000 C 0 0 0 0 0 0 0 0 0 0 0 0 5.1379 -7.2069 0.0000 C 0 0 0 0 0 0 0 0 0 0 0 0 5.1379 -6.4483 0.0000 C 0 0 0 0 0 0 0 0 0 0 0 0 7.1034 -7.5862 0.0000 C 0 0 0 …	Aloe-emodin	C15 H10 O5	270.053	86.4	Reference-5840	C10294	Endogenous Metabolites	-0.000274308	-1.01576	86.2062	53.7105	Partial match
		Name	Formula	Annot. Source: Predicted Compositions	Annot. Source: mzCloud Search	Annot. Source: MassList Search	FISh Coverage	Annot. DeltaMass [Da]	Annotation MW	Calc. MW	m/z	RT [min]	# mzCloud Results	mzCloud Best Match	Mass List Match: Arita Lab 6549 Flavonoid Structure Database	Mass List Match: Natural Products Atlas 2020_06	MS2	Reference Ion	Area: CD139_SNS.raw (F1210)
		Baicalein	C15 H10 O5	Not the top hit	Full match	Not the top hit		-0.00076	270.053	270.052	271.059	15.733	14	98.7	Multiple matches found	Multiple matches found	DDA for preferred ion	[M+H]+1	1.0362e+09
		Baicalein	C15 H10 O5	Full match	Full match	Not the top hit		-0.00027	270.053	270.053	271.06	17.724	14	98.9	Multiple matches found	Multiple matches found	DDA for preferred ion	[M+H]+1	5.96947e+08
		Galangin	C15 H10 O5	Full match	Full match	Not the top hit		-2e-05	270.053	270.053	271.06	15.135	14	97.1	Multiple matches found	Multiple matches found	DDA for preferred ion	[M+H]+1	4.88383e+08
		FALSE	#mol format Mass Frontier 5/10/2024 11:03:29 AM 2D 20 22 0 0 0 0 0 0 0 0 1 V2000 5.1034 -3.1724 0.0000 O 0 0 0 0 0 0 0 0 0 0 0 0 4.4483 -2.7931 0.0000 C 0 0 0 0 0 0 0 0 0 0 0 0 3.7931 -3.1724 0.0000 C 0 0 0 0 0 0 0 0 0 0 0 0 3.1379 -2.7931 0.0000 C 0 0 0 0 0 0 0 0 0 0 0 0 2.4828 -3.1724 0.0000 C 0 0 0 0 0 0 0 0 0 0 0 0 1.8276 -2.7931 0.0000 C 0 0 0 0 0 0 0 0 0 0 0 0 1.8276 -2.0345 0.0000 C 0 0 0 …	3,5,7-trihydroxy-2-phenyl-4H-chromen-4-one	C15 H10 O5	270.053	96.5	Autoprocessed-2281		Endogenous Metabolites; Natural Products/Medicines	-0.000274308	-1.01576	95.859	9.79295	Partial match
		Name	Formula	Annot. Source: Predicted Compositions	Annot. Source: mzCloud Search	Annot. Source: MassList Search	FISh Coverage	Annot. DeltaMass [Da]	Annotation MW	Calc. MW	m/z	RT [min]	# mzCloud Results	mzCloud Best Match	Mass List Match: Arita Lab 6549 Flavonoid Structure Database	Mass List Match: Natural Products Atlas 2020_06	MS2	Reference Ion	Area: CD139_SNS.raw (F1210)
		Baicalein	C15 H10 O5	Not the top hit	Full match	Not the top hit		-0.00076	270.053	270.052	271.059	15.733	14	98.7	Multiple matches found	Multiple matches found	DDA for preferred ion	[M+H]+1	1.0362e+09
		Baicalein	C15 H10 O5	Full match	Full match	Not the top hit		-0.00027	270.053	270.053	271.06	17.724	14	98.9	Multiple matches found	Multiple matches found	DDA for preferred ion	[M+H]+1	5.96947e+08
		Galangin	C15 H10 O5	Full match	Full match	Not the top hit		-2e-05	270.053	270.053	271.06	15.135	14	97.1	Multiple matches found	Multiple matches found	DDA for preferred ion	[M+H]+1	4.88383e+08
		FALSE	#mol format Mass Frontier 5/10/2024 11:03:26 AM 2D 20 22 0 0 0 0 0 0 0 0 1 V2000 4.4483 -3.0000 0.0000 O 0 0 0 0 0 0 0 0 0 0 0 0 4.4483 -2.2414 0.0000 C 0 0 0 0 0 0 0 0 0 0 0 0 5.1034 -1.8621 0.0000 C 0 0 0 0 0 0 0 0 0 0 0 0 5.7586 -2.2414 0.0000 C 0 0 0 0 0 0 0 0 0 0 0 0 6.4138 -1.8621 0.0000 C 0 0 0 0 0 0 0 0 0 0 0 0 6.4138 -1.1034 0.0000 C 0 0 0 0 0 0 0 0 0 0 0 0 5.7586 -0.7241 0.0000 C 0 0 0 …	5,7-dihydroxy-3-(4-hydroxyphenyl)-4H-chromen-4-one	C15 H10 O5	270.053	93.9	Autoprocessed-2801		Endogenous Metabolites; Natural Products/Medicines	-0.000274308	-1.01576	93.1104	80.1797	Partial match
		Name	Formula	Annot. Source: Predicted Compositions	Annot. Source: mzCloud Search	Annot. Source: MassList Search	FISh Coverage	Annot. DeltaMass [Da]	Annotation MW	Calc. MW	m/z	RT [min]	# mzCloud Results	mzCloud Best Match	Mass List Match: Arita Lab 6549 Flavonoid Structure Database	Mass List Match: Natural Products Atlas 2020_06	MS2	Reference Ion	Area: CD139_SNS.raw (F1210)
		Baicalein	C15 H10 O5	Not the top hit	Full match	Not the top hit		-0.00076	270.053	270.052	271.059	15.733	14	98.7	Multiple matches found	Multiple matches found	DDA for preferred ion	[M+H]+1	1.0362e+09
		Baicalein	C15 H10 O5	Full match	Full match	Not the top hit		-0.00027	270.053	270.053	271.06	17.724	14	98.9	Multiple matches found	Multiple matches found	DDA for preferred ion	[M+H]+1	5.96947e+08
		Galangin	C15 H10 O5	Full match	Full match	Not the top hit		-2e-05	270.053	270.053	271.06	15.135	14	97.1	Multiple matches found	Multiple matches found	DDA for preferred ion	[M+H]+1	4.88383e+08
		FALSE	#mol format Mass Frontier 5/10/2024 11:03:28 AM 2D 19 20 0 0 0 0 0 0 0 0 1 V2000 1.9655 -3.4138 0.0000 C 0 0 0 0 0 0 0 0 0 0 0 0 1.9655 -2.6552 0.0000 C 0 0 0 0 0 0 0 0 0 0 0 0 1.3103 -2.2759 0.0000 C 0 0 0 0 0 0 0 0 0 0 0 0 0.6552 -2.6552 0.0000 C 0 0 0 0 0 0 0 0 0 0 0 0 0.6552 -3.4138 0.0000 C 0 0 0 0 0 0 0 0 0 0 0 0 1.3103 -3.7931 0.0000 C 0 0 0 0 0 0 0 0 0 0 0 0 1.3103 -4.5517 0.0000 C 0 0 0 …	N1-[4-(cyanomethyl)phenyl]-4-chlorobenzamide	C15 H11 Cl N2 O	270.056	90.2	Autoprocessed-2425			-0.00344158	-12.7439	30.6264	37.8018	Invalid mass
		Name	Formula	Annot. Source: Predicted Compositions	Annot. Source: mzCloud Search	Annot. Source: MassList Search	FISh Coverage	Annot. DeltaMass [Da]	Annotation MW	Calc. MW	m/z	RT [min]	# mzCloud Results	mzCloud Best Match	Mass List Match: Arita Lab 6549 Flavonoid Structure Database	Mass List Match: Natural Products Atlas 2020_06	MS2	Reference Ion	Area: CD139_SNS.raw (F1210)
		Baicalein	C15 H10 O5	Not the top hit	Full match	Not the top hit		-0.00076	270.053	270.052	271.059	15.733	14	98.7	Multiple matches found	Multiple matches found	DDA for preferred ion	[M+H]+1	1.0362e+09
		Baicalein	C15 H10 O5	Full match	Full match	Not the top hit		-0.00027	270.053	270.053	271.06	17.724	14	98.9	Multiple matches found	Multiple matches found	DDA for preferred ion	[M+H]+1	5.96947e+08
		Galangin	C15 H10 O5	Full match	Full match	Not the top hit		-2e-05	270.053	270.053	271.06	15.135	14	97.1	Multiple matches found	Multiple matches found	DDA for preferred ion	[M+H]+1	4.88383e+08
		Genistein	C15 H10 O5	Not the top hit	Full match	Not the top hit		-0.0002	270.053	270.053	269.045	16.168	5	66.8	Multiple matches found	Multiple matches found	DDA for preferred ion	[M-H]-1	1.93208e+08
		Genistein	C15 H10 O5	Not the top hit	Full match	Not the top hit		-0.00032	270.053	270.053	269.045	18.261	5	79.9	Multiple matches found	Multiple matches found	DDA for preferred ion	[M-H]-1	1.91833e+08
		Genistein	C15 H10 O5	Not the top hit	Full match	Not the top hit		-0.00014	270.053	270.053	269.045	16.959	5	92.3	Multiple matches found	Multiple matches found	DDA for preferred ion	[M-H]-1	1.42659e+08
		FALSE	#mol format Mass Frontier 5/10/2024 11:03:27 AM 2D 19 21 0 0 0 0 0 0 0 0 1 V2000 1.0690 -3.2414 0.0000 O 0 0 0 0 0 0 0 0 0 0 0 0 1.3103 -2.5172 0.0000 N 0 0 0 0 0 0 0 0 0 0 0 0 0.8276 -1.9655 0.0000 C 0 0 0 0 0 0 0 0 0 0 0 0 1.0345 -1.2759 0.0000 C 0 0 0 0 0 0 0 0 0 0 0 0 0.5862 -0.6207 0.0000 C 0 0 0 0 0 0 0 0 0 0 0 0 1.7586 -1.0000 0.0000 C 0 0 0 0 0 0 0 0 0 0 0 0 1.0345 -0.0345 0.0000 N 0 0 0 …	2-(4-chlorophenyl)-1H-indole-3-carbaldehyde oxime	C15 H11 Cl N2 O	270.056	78.7	Autoprocessed-2211			-0.00344158	-12.7439	35.6463	6.78232	Invalid mass
		Name	Formula	Annot. Source: Predicted Compositions	Annot. Source: mzCloud Search	Annot. Source: MassList Search	FISh Coverage	Annot. DeltaMass [Da]	Annotation MW	Calc. MW	m/z	RT [min]	# mzCloud Results	mzCloud Best Match	Mass List Match: Arita Lab 6549 Flavonoid Structure Database	Mass List Match: Natural Products Atlas 2020_06	MS2	Reference Ion	Area: CD139_SNS.raw (F1210)
		Baicalein	C15 H10 O5	Not the top hit	Full match	Not the top hit		-0.00076	270.053	270.052	271.059	15.733	14	98.7	Multiple matches found	Multiple matches found	DDA for preferred ion	[M+H]+1	1.0362e+09
		Baicalein	C15 H10 O5	Full match	Full match	Not the top hit		-0.00027	270.053	270.053	271.06	17.724	14	98.9	Multiple matches found	Multiple matches found	DDA for preferred ion	[M+H]+1	5.96947e+08
		Galangin	C15 H10 O5	Full match	Full match	Not the top hit		-2e-05	270.053	270.053	271.06	15.135	14	97.1	Multiple matches found	Multiple matches found	DDA for preferred ion	[M+H]+1	4.88383e+08
		Genistein	C15 H10 O5	Not the top hit	Full match	Not the top hit		-0.0002	270.053	270.053	269.045	16.168	5	66.8	Multiple matches found	Multiple matches found	DDA for preferred ion	[M-H]-1	1.93208e+08
		Genistein	C15 H10 O5	Not the top hit	Full match	Not the top hit		-0.00032	270.053	270.053	269.045	18.261	5	79.9	Multiple matches found	Multiple matches found	DDA for preferred ion	[M-H]-1	1.91833e+08
		Genistein	C15 H10 O5	Not the top hit	Full match	Not the top hit		-0.00014	270.053	270.053	269.045	16.959	5	92.3	Multiple matches found	Multiple matches found	DDA for preferred ion	[M-H]-1	1.42659e+08
		FALSE	#mol format Mass Frontier 5/10/2024 11:03:27 AM 2D 20 22 0 0 0 0 0 0 0 0 1 V2000 1.1724 -0.7241 0.0000 C 0 0 0 0 0 0 0 0 0 0 0 0 1.1724 -1.4828 0.0000 O 0 0 0 0 0 0 0 0 0 0 0 0 1.8276 -1.8621 0.0000 C 0 0 0 0 0 0 0 0 0 0 0 0 1.8276 -2.6207 0.0000 C 0 0 0 0 0 0 0 0 0 0 0 0 2.4828 -3.0000 0.0000 C 0 0 0 0 0 0 0 0 0 0 0 0 3.1379 -2.6207 0.0000 C 0 0 0 0 0 0 0 0 0 0 0 0 3.7931 -3.0000 0.0000 C 0 0 0 …	NP-020752	C15 H10 O5	270.053	76.8	Autoprocessed-7809		Endogenous Metabolites; Natural Products/Medicines	-0.000274308	-1.01576	76.3998	47.9538	Partial match
		Name	Formula	Annot. Source: Predicted Compositions	Annot. Source: mzCloud Search	Annot. Source: MassList Search	FISh Coverage	Annot. DeltaMass [Da]	Annotation MW	Calc. MW	m/z	RT [min]	# mzCloud Results	mzCloud Best Match	Mass List Match: Arita Lab 6549 Flavonoid Structure Database	Mass List Match: Natural Products Atlas 2020_06	MS2	Reference Ion	Area: CD139_SNS.raw (F1210)
		Baicalein	C15 H10 O5	Not the top hit	Full match	Not the top hit		-0.00076	270.053	270.052	271.059	15.733	14	98.7	Multiple matches found	Multiple matches found	DDA for preferred ion	[M+H]+1	1.0362e+09
		Baicalein	C15 H10 O5	Full match	Full match	Not the top hit		-0.00027	270.053	270.053	271.06	17.724	14	98.9	Multiple matches found	Multiple matches found	DDA for preferred ion	[M+H]+1	5.96947e+08
		Galangin	C15 H10 O5	Full match	Full match	Not the top hit		-2e-05	270.053	270.053	271.06	15.135	14	97.1	Multiple matches found	Multiple matches found	DDA for preferred ion	[M+H]+1	4.88383e+08
2-{4-[(3-{[3,4-dihydroxy-4-(hydroxymethyl)oxolan-2-yl]oxy}-4,5-dihydroxy-6-(hydroxymethyl)oxan-2-yl)oxy]phenyl}-7-hydroxy-3,4-dihydro-2H-1-benzopyran-4-one	C26 H30 O13	No match	Full match	Not the top hit		-0.00023	550.169	550.168	551.176	12.959	2	98.9	Multiple matches found	No matches found	DDA for preferred ion	[M+H]+1	1.57796e+08
	Tags	Checked	Structure	Name	Formula	Molecular Weight	Best Match	mzCloud ID	KEGG ID	Compound Class	DeltaMass [Da]	DeltaMass [ppm]	Match	Confidence	Compound Match
		FALSE	#mol format Mass Frontier 5/10/2024 11:03:07 AM 2D 41 44 0 0 0 0 0 0 0 0 1 V2000 3.1034 -3.3103 0.0000 O 0 0 0 0 0 0 0 0 0 0 0 0 2.8276 -2.6207 0.0000 C 0 0 0 0 0 0 0 0 0 0 0 0 3.2759 -2.0345 0.0000 C 0 0 0 0 0 0 0 0 0 0 0 0 2.9655 -1.3103 0.0000 C 0 0 0 0 0 0 0 0 0 0 0 0 2.2069 -1.2759 0.0000 C 0 0 0 0 0 0 0 0 0 0 0 0 1.7586 -1.8621 0.0000 C 0 0 0 0 0 0 0 0 0 0 0 0 2.0690 -2.5517 0.0000 C 0 0 0 …	NP-014789	C26 H30 O13	550.169	99.3	Autoprocessed-7871		Endogenous Metabolites; Natural Products/Medicines	-0.000225787	-0.410396	98.4142	84.0972	Partial match
		Name	Formula	Annot. Source: Predicted Compositions	Annot. Source: mzCloud Search	Annot. Source: MassList Search	FISh Coverage	Annot. DeltaMass [Da]	Annotation MW	Calc. MW	m/z	RT [min]	# mzCloud Results	mzCloud Best Match	Mass List Match: Arita Lab 6549 Flavonoid Structure Database	Mass List Match: Natural Products Atlas 2020_06	MS2	Reference Ion	Area: CD139_SNS.raw (F1210)
		2-{4-[(3-{[3,4-dihydroxy-4-(hydroxymethyl)oxolan-2-yl]oxy}-4,5-dihydroxy-6-(hydroxymethyl)oxan-2-yl)oxy]phenyl}-7-hydroxy-3,4-dihydro-2H-1-benzopyran-4-one	C26 H30 O13	No match	Full match	Not the top hit		-0.00023	550.169	550.168	551.176	12.959	2	98.9	Multiple matches found	No matches found	DDA for preferred ion	[M+H]+1	1.57796e+08
		FALSE	#mol format Mass Frontier 5/10/2024 11:03:22 AM 2D 39 43 0 0 0 0 0 0 0 0 1 V2000 4.2414 -7.4483 0.0000 O 0 0 0 0 0 0 0 0 0 0 0 0 3.7241 -6.8966 0.0000 C 0 0 0 0 0 0 0 0 0 0 0 0 3.9655 -6.1724 0.0000 C 0 0 0 0 0 0 0 0 0 0 0 0 4.3448 -5.5172 0.0000 C 0 0 0 0 0 0 0 0 0 0 0 0 3.8276 -4.9655 0.0000 O 0 0 0 0 0 0 0 0 0 0 0 0 3.1379 -5.2759 0.0000 C 0 0 0 0 0 0 0 0 0 0 0 0 2.4828 -4.8966 0.0000 O 0 0 0 …	2-{4-[(3-{[3,4-dihydroxy-4-(hydroxymethyl)oxolan-2-yl]oxy}-4,5-dihydroxy-6-(hydroxymethyl)oxan-2-yl)oxy]phenyl}-7-hydroxy-3,4-dihydro-2H-1-benzopyran-4-one	C26 H30 O13	550.169	99.1	Autoprocessed-3141		Endogenous Metabolites; Natural Products/Medicines	-0.000225787	-0.410396	98.9412	86.7965	Full match
		Name	Formula	Annot. Source: Predicted Compositions	Annot. Source: mzCloud Search	Annot. Source: MassList Search	FISh Coverage	Annot. DeltaMass [Da]	Annotation MW	Calc. MW	m/z	RT [min]	# mzCloud Results	mzCloud Best Match	Mass List Match: Arita Lab 6549 Flavonoid Structure Database	Mass List Match: Natural Products Atlas 2020_06	MS2	Reference Ion	Area: CD139_SNS.raw (F1210)
		2-{4-[(3-{[3,4-dihydroxy-4-(hydroxymethyl)oxolan-2-yl]oxy}-4,5-dihydroxy-6-(hydroxymethyl)oxan-2-yl)oxy]phenyl}-7-hydroxy-3,4-dihydro-2H-1-benzopyran-4-one	C26 H30 O13	No match	Full match	Not the top hit		-0.00023	550.169	550.168	551.176	12.959	2	98.9	Multiple matches found	No matches found	DDA for preferred ion	[M+H]+1	1.57796e+08
α-Linolenic acid	C18 H30 O2	Full match	Full match	Partial match		-2e-05	278.225	278.225	279.232	22.555	5	98.9	No matches found	Multiple matches found	DDA for preferred ion	[M+H]+1	1.12289e+09
	Tags	Checked	Structure	Name	Formula	Molecular Weight	Best Match	mzCloud ID	KEGG ID	Compound Class	DeltaMass [Da]	DeltaMass [ppm]	Match	Confidence	Compound Match
		FALSE	#mol format Mass Frontier 5/10/2024 11:04:19 AM 2D 20 19 0 0 0 0 0 0 0 0 1 V2000 1.1724 -4.0345 0.0000 C 0 0 0 0 0 0 0 0 0 0 0 0 1.8276 -4.4138 0.0000 C 0 0 0 0 0 0 0 0 0 0 0 0 2.4828 -4.0345 0.0000 C 0 0 0 0 0 0 0 0 0 0 0 0 3.1379 -4.4138 0.0000 C 0 0 0 0 0 0 0 0 0 0 0 0 3.7931 -4.0345 0.0000 C 0 0 0 0 0 0 0 0 0 0 0 0 4.4483 -4.4138 0.0000 C 0 0 0 0 0 0 0 0 0 0 0 0 5.1034 -4.0345 0.0000 C 0 0 0 …	Pinolenic acid	C18 H30 O2	278.225	84.6	Reference-6595			-2.39747e-05	-0.0861702	80.9797	75.8794	Partial match
		Name	Formula	Annot. Source: Predicted Compositions	Annot. Source: mzCloud Search	Annot. Source: MassList Search	FISh Coverage	Annot. DeltaMass [Da]	Annotation MW	Calc. MW	m/z	RT [min]	# mzCloud Results	mzCloud Best Match	Mass List Match: Arita Lab 6549 Flavonoid Structure Database	Mass List Match: Natural Products Atlas 2020_06	MS2	Reference Ion	Area: CD139_SNS.raw (F1210)
		α-Eleostearic acid	C18 H30 O2	Full match	Full match	Partial match		-0.0002	278.225	278.224	279.232	20.556	5	99.5	No matches found	Multiple matches found	DDA for preferred ion	[M+H]+1	6.18025e+09
		α-Linolenic acid	C18 H30 O2	Full match	Full match	Partial match		-2e-05	278.225	278.225	279.232	22.555	5	98.9	No matches found	Multiple matches found	DDA for preferred ion	[M+H]+1	1.12289e+09
		FALSE	#mol format Mass Frontier 5/10/2024 11:04:19 AM 2D 20 19 0 0 0 0 0 0 0 0 1 V2000 1.1724 -1.8621 0.0000 O 0 0 0 0 0 0 0 0 0 0 0 0 1.8276 -1.4828 0.0000 C 0 0 0 0 0 0 0 0 0 0 0 0 2.4828 -1.8621 0.0000 C 0 0 0 0 0 0 0 0 0 0 0 0 3.1379 -1.4828 0.0000 C 0 0 0 0 0 0 0 0 0 0 0 0 3.7931 -1.8621 0.0000 C 0 0 0 0 0 0 0 0 0 0 0 0 4.4483 -1.4828 0.0000 C 0 0 0 0 0 0 0 0 0 0 0 0 5.1034 -1.8621 0.0000 C 0 0 0 …	α-Linolenic acid	C18 H30 O2	278.225	98.9	Reference-6865	C06427		-2.39747e-05	-0.0861702	98.9171	98.4483	Full match
		Name	Formula	Annot. Source: Predicted Compositions	Annot. Source: mzCloud Search	Annot. Source: MassList Search	FISh Coverage	Annot. DeltaMass [Da]	Annotation MW	Calc. MW	m/z	RT [min]	# mzCloud Results	mzCloud Best Match	Mass List Match: Arita Lab 6549 Flavonoid Structure Database	Mass List Match: Natural Products Atlas 2020_06	MS2	Reference Ion	Area: CD139_SNS.raw (F1210)
		α-Eleostearic acid	C18 H30 O2	Full match	Full match	Partial match		-0.0002	278.225	278.224	279.232	20.556	5	99.5	No matches found	Multiple matches found	DDA for preferred ion	[M+H]+1	6.18025e+09
		α-Linolenic acid	C18 H30 O2	Full match	Full match	Partial match		-2e-05	278.225	278.225	279.232	22.555	5	98.9	No matches found	Multiple matches found	DDA for preferred ion	[M+H]+1	1.12289e+09
		FALSE	#mol format Mass Frontier 5/10/2024 11:04:18 AM 2D 20 19 0 0 0 0 0 0 0 0 1 V2000 6.5172 -0.7241 0.0000 O 0 0 0 0 0 0 0 0 0 0 0 0 5.8621 -1.1034 0.0000 C 0 0 0 0 0 0 0 0 0 0 0 0 5.2069 -0.7241 0.0000 C 0 0 0 0 0 0 0 0 0 0 0 0 4.5517 -1.1034 0.0000 C 0 0 0 0 0 0 0 0 0 0 0 0 3.8966 -0.7241 0.0000 C 0 0 0 0 0 0 0 0 0 0 0 0 3.2414 -1.1034 0.0000 C 0 0 0 0 0 0 0 0 0 0 0 0 2.5862 -0.7241 0.0000 C 0 0 0 …	α-Eleostearic acid	C18 H30 O2	278.225	99.5	Reference-6594	C08315		-2.39747e-05	-0.0861702	98.3426	98.4483	Partial match
		Name	Formula	Annot. Source: Predicted Compositions	Annot. Source: mzCloud Search	Annot. Source: MassList Search	FISh Coverage	Annot. DeltaMass [Da]	Annotation MW	Calc. MW	m/z	RT [min]	# mzCloud Results	mzCloud Best Match	Mass List Match: Arita Lab 6549 Flavonoid Structure Database	Mass List Match: Natural Products Atlas 2020_06	MS2	Reference Ion	Area: CD139_SNS.raw (F1210)
		α-Eleostearic acid	C18 H30 O2	Full match	Full match	Partial match		-0.0002	278.225	278.224	279.232	20.556	5	99.5	No matches found	Multiple matches found	DDA for preferred ion	[M+H]+1	6.18025e+09
		α-Linolenic acid	C18 H30 O2	Full match	Full match	Partial match		-2e-05	278.225	278.225	279.232	22.555	5	98.9	No matches found	Multiple matches found	DDA for preferred ion	[M+H]+1	1.12289e+09
		FALSE	#mol format Mass Frontier 5/10/2024 11:03:12 AM 2D 25 24 0 0 0 0 0 0 0 0 1 V2000 0.5172 -0.5172 0.0000 C 0 0 0 0 0 0 0 0 0 0 0 0 1.1724 -0.8966 0.0000 C 0 0 0 0 0 0 0 0 0 0 0 0 1.1724 -1.6207 0.0000 C 0 0 0 0 0 0 0 0 0 0 0 0 1.7931 -2.0000 0.0000 C 0 0 0 0 0 0 0 0 0 0 0 0 1.7931 -2.7586 0.0000 C 0 0 0 0 0 0 0 0 0 0 0 0 2.4828 -3.1379 0.0000 C 0 0 0 0 0 0 0 0 0 0 0 0 2.4828 -3.8966 0.0000 C 0 0 0 …	NP-020521	C18 H32 O3	296.235	98.2	Autoprocessed-6501		Endogenous Metabolites; Natural Products/Medicines	-18.0106	-60798.3	96.287	90.2657	Invalid mass
		Name	Formula	Annot. Source: Predicted Compositions	Annot. Source: mzCloud Search	Annot. Source: MassList Search	FISh Coverage	Annot. DeltaMass [Da]	Annotation MW	Calc. MW	m/z	RT [min]	# mzCloud Results	mzCloud Best Match	Mass List Match: Arita Lab 6549 Flavonoid Structure Database	Mass List Match: Natural Products Atlas 2020_06	MS2	Reference Ion	Area: CD139_SNS.raw (F1210)
		α-Eleostearic acid	C18 H30 O2	Full match	Full match	Partial match		-0.0002	278.225	278.224	279.232	20.556	5	99.5	No matches found	Multiple matches found	DDA for preferred ion	[M+H]+1	6.18025e+09
		α-Linolenic acid	C18 H30 O2	Full match	Full match	Partial match		-2e-05	278.225	278.225	279.232	22.555	5	98.9	No matches found	Multiple matches found	DDA for preferred ion	[M+H]+1	1.12289e+09
		(±)9(10)-DiHOME	C18 H34 O4	No match	Invalid mass	No match		-18.0109	314.246	296.235	295.228	20.543	5	98.1	No matches found	Multiple matches found	DDA for preferred ion	[M-H]-1	9.25913e+08
		(±)12(13)-DiHOME	C18 H34 O4	No match	Invalid mass	No match		-18.0107	314.246	296.235	295.228	22.859	5	86.3	No matches found	Multiple matches found	DDA for preferred ion	[M-H]-1	1.80713e+08
		FALSE	#mol format Mass Frontier 5/10/2024 11:03:12 AM 2D 25 24 0 0 0 0 0 0 0 0 1 V2000 10.5517 -5.2759 0.0000 C 0 0 0 0 0 0 0 0 0 0 0 0 9.8966 -4.8966 0.0000 C 0 0 0 0 0 0 0 0 0 0 0 0 9.8966 -4.1379 0.0000 C 0 0 0 0 0 0 0 0 0 0 0 0 9.2414 -3.7586 0.0000 C 0 0 0 0 0 0 0 0 0 0 0 0 9.2414 -3.0000 0.0000 C 0 0 0 0 0 0 0 0 0 0 0 0 8.5862 -2.6207 0.0000 C 0 0 0 0 0 0 0 0 0 0 0 0 8.5862 -1.8621 0.0000 C 0 0 0…	NP-014287	C18 H32 O3	296.235	98.8	Autoprocessed-6559		Endogenous Metabolites; Natural Products/Medicines	-18.0106	-60798.3	95.0038	84.136	Invalid mass
		Name	Formula	Annot. Source: Predicted Compositions	Annot. Source: mzCloud Search	Annot. Source: MassList Search	FISh Coverage	Annot. DeltaMass [Da]	Annotation MW	Calc. MW	m/z	RT [min]	# mzCloud Results	mzCloud Best Match	Mass List Match: Arita Lab 6549 Flavonoid Structure Database	Mass List Match: Natural Products Atlas 2020_06	MS2	Reference Ion	Area: CD139_SNS.raw (F1210)
		α-Eleostearic acid	C18 H30 O2	Full match	Full match	Partial match		-0.0002	278.225	278.224	279.232	20.556	5	99.5	No matches found	Multiple matches found	DDA for preferred ion	[M+H]+1	6.18025e+09
		α-Linolenic acid	C18 H30 O2	Full match	Full match	Partial match		-2e-05	278.225	278.225	279.232	22.555	5	98.9	No matches found	Multiple matches found	DDA for preferred ion	[M+H]+1	1.12289e+09
DL-Stachydrine	C7 H13 N O2	Full match	Full match	Partial match		-0.00014	143.095	143.094	144.102	1.951	3	98.9	No matches found	Multiple matches found	DDA for preferred ion	[M+H]+1	7.29048e+10
	Tags	Checked	Structure	Name	Formula	Molecular Weight	Best Match	mzCloud ID	KEGG ID	Compound Class	DeltaMass [Da]	DeltaMass [ppm]	Match	Confidence	Compound Match
		FALSE	#mol format Mass Frontier 5/10/2024 11:03:05 AM 2D 10 9 0 0 0 0 0 0 0 0 1 V2000 0.5172 -1.8621 0.0000 C 0 0 0 0 0 0 0 0 0 0 0 0 1.1724 -1.4828 0.0000 C 0 0 0 0 0 0 0 0 0 0 0 0 1.8276 -1.8621 0.0000 C 0 0 0 0 0 0 0 0 0 0 0 0 1.1724 -0.7241 0.0000 O 0 0 0 0 0 0 0 0 0 0 0 0 2.4828 -1.4828 0.0000 C 0 0 0 0 0 0 0 0 0 0 0 0 3.1379 -1.8621 0.0000 C 0 0 0 0 0 0 0 0 0 0 0 0 3.7931 -1.4828 0.0000 N 0 0 0 0…	NP-021733	C7 H13 N O2	143.095	57.7	Autoprocessed-5679		Endogenous Metabolites; Natural Products/Medicines	-0.000144433	-1.00935	44.505	7.22525	Partial match
		Name	Formula	Annot. Source: Predicted Compositions	Annot. Source: mzCloud Search	Annot. Source: MassList Search	FISh Coverage	Annot. DeltaMass [Da]	Annotation MW	Calc. MW	m/z	RT [min]	# mzCloud Results	mzCloud Best Match	Mass List Match: Arita Lab 6549 Flavonoid Structure Database	Mass List Match: Natural Products Atlas 2020_06	MS2	Reference Ion	Area: CD139_SNS.raw (F1210)
		DL-Stachydrine	C7 H13 N O2	Full match	Full match	Partial match		-5e-05	143.095	143.095	144.102	2.362	3	99	No matches found	Multiple matches found	DDA for preferred ion	[M+H]+1	1.10777e+11
		DL-Stachydrine	C7 H13 N O2	Full match	Full match	Partial match		-0.00014	143.095	143.094	144.102	1.951	3	98.9	No matches found	Multiple matches found	DDA for preferred ion	[M+H]+1	7.29048e+10
		DL-Stachydrine	C7 H13 N O2	Full match	Full match	Partial match		0.0001	143.095	143.095	144.102	3.767	3	97.3	No matches found	Multiple matches found	DDA for preferred ion	[M+H]+1	6.72617e+09
		FALSE	#mol format Mass Frontier 5/10/2024 11:04:12 AM 2D 10 10 0 0 0 0 0 0 0 0 1 V2000 1.9310 -1.8966 0.0000 C 0 0 0 0 0 0 0 0 0 0 0 0 1.9310 -2.6552 0.0000 C 0 0 0 0 0 0 0 0 0 0 0 0 1.2759 -3.0345 0.0000 C 0 0 0 0 0 0 0 0 0 0 0 0 0.6207 -2.6552 0.0000 C 0 0 0 0 0 0 0 0 0 0 0 0 0.6207 -1.8966 0.0000 C 0 0 0 0 0 0 0 0 0 0 0 0 1.2759 -1.5172 0.0000 C 0 0 0 0 0 0 0 0 0 0 0 0 1.7241 -0.8966 0.0000 C 0 0 0 …	1-Aminocyclohexanecarboxylic acid	C7 H13 N O2	143.095	78.1	Reference-106			-0.000144433	-1.00935	77.9716	8.89858	Partial match
		Name	Formula	Annot. Source: Predicted Compositions	Annot. Source: mzCloud Search	Annot. Source: MassList Search	FISh Coverage	Annot. DeltaMass [Da]	Annotation MW	Calc. MW	m/z	RT [min]	# mzCloud Results	mzCloud Best Match	Mass List Match: Arita Lab 6549 Flavonoid Structure Database	Mass List Match: Natural Products Atlas 2020_06	MS2	Reference Ion	Area: CD139_SNS.raw (F1210)
		DL-Stachydrine	C7 H13 N O2	Full match	Full match	Partial match		-5e-05	143.095	143.095	144.102	2.362	3	99	No matches found	Multiple matches found	DDA for preferred ion	[M+H]+1	1.10777e+11
		DL-Stachydrine	C7 H13 N O2	Full match	Full match	Partial match		-0.00014	143.095	143.094	144.102	1.951	3	98.9	No matches found	Multiple matches found	DDA for preferred ion	[M+H]+1	7.29048e+10
		DL-Stachydrine	C7 H13 N O2	Full match	Full match	Partial match		0.0001	143.095	143.095	144.102	3.767	3	97.3	No matches found	Multiple matches found	DDA for preferred ion	[M+H]+1	6.72617e+09
		FALSE	#mol format Mass Frontier 5/10/2024 11:04:14 AM 2D 10 10 0 0 0 0 0 0 0 0 2 V2000 8.2759 -5.4828 0.0000 N 0 0 0 0 0 0 0 0 0 0 0 0 9.0345 -5.4828 0.0000 C 0 0 0 0 0 0 0 0 0 0 0 0 9.2759 -6.2069 0.0000 C 0 0 0 0 0 0 0 0 0 0 0 0 8.6552 -6.6552 0.0000 C 0 0 0 0 0 0 0 0 0 0 0 0 8.0345 -6.2069 0.0000 C 0 0 0 0 0 0 0 0 0 0 0 0 7.5517 -5.2069 0.0000 C 0 0 0 0 0 0 0 0 0 0 0 0 8.2414 -4.7241 0.0000 C 0 0 0 …	DL-Stachydrine	C7 H13 N O2	143.095	99	Reference-837		Endogenous Metabolites	-0.000144356	-1.00881	98.8903	9.94452	Full match
		Name	Formula	Annot. Source: Predicted Compositions	Annot. Source: mzCloud Search	Annot. Source: MassList Search	FISh Coverage	Annot. DeltaMass [Da]	Annotation MW	Calc. MW	m/z	RT [min]	# mzCloud Results	mzCloud Best Match	Mass List Match: Arita Lab 6549 Flavonoid Structure Database	Mass List Match: Natural Products Atlas 2020_06	MS2	Reference Ion	Area: CD139_SNS.raw (F1210)
		DL-Stachydrine	C7 H13 N O2	Full match	Full match	Partial match		-5e-05	143.095	143.095	144.102	2.362	3	99	No matches found	Multiple matches found	DDA for preferred ion	[M+H]+1	1.10777e+11
		DL-Stachydrine	C7 H13 N O2	Full match	Full match	Partial match		-0.00014	143.095	143.094	144.102	1.951	3	98.9	No matches found	Multiple matches found	DDA for preferred ion	[M+H]+1	7.29048e+10
		DL-Stachydrine	C7 H13 N O2	Full match	Full match	Partial match		0.0001	143.095	143.095	144.102	3.767	3	97.3	No matches found	Multiple matches found	DDA for preferred ion	[M+H]+1	6.72617e+09
(2S,3S,4S,5R,6S)-3,4,5-trihydroxy-6-[(5-hydroxy-8-methoxy-4-oxo-2-phenyl-4H-chromen-7-yl)oxy]oxane-2-carboxylic acid	C22 H20 O11	Full match	Full match	Not the top hit		-0.00055	460.101	460.1	461.107	16.57	1	98.9	Multiple matches found	Multiple matches found	DDA for preferred ion	[M+H]+1	1.48377e+10
	Tags	Checked	Structure	Name	Formula	Molecular Weight	Best Match	mzCloud ID	KEGG ID	Compound Class	DeltaMass [Da]	DeltaMass [ppm]	Match	Confidence	Compound Match
		FALSE	#mol format Mass Frontier 5/10/2024 11:03:07 AM 2D 33 36 0 0 0 0 0 0 0 0 1 V2000 4.4483 -0.5172 0.0000 C 0 0 0 0 0 0 0 0 0 0 0 0 5.1034 -0.8966 0.0000 O 0 0 0 0 0 0 0 0 0 0 0 0 5.1034 -1.6552 0.0000 C 0 0 0 0 0 0 0 0 0 0 0 0 5.7586 -2.0345 0.0000 C 0 0 0 0 0 0 0 0 0 0 0 0 4.4483 -2.0345 0.0000 C 0 0 0 0 0 0 0 0 0 0 0 0 6.4138 -1.6552 0.0000 O 0 0 0 0 0 0 0 0 0 0 0 0 5.7586 -2.7931 0.0000 C 0 0 0 …	(2S,3S,4S,5R,6S)-3,4,5-trihydroxy-6-[(5-hydroxy-8-methoxy-4-oxo-2-phenyl-4H-chromen-7-yl)oxy]oxane-2-carboxylic acid	C22 H20 O11	460.101	98.9	Autoprocessed-2959		Endogenous Metabolites; Natural Products/Medicines	-0.000553114	-1.20216	98.8729	9.94365	Full match
		Name	Formula	Annot. Source: Predicted Compositions	Annot. Source: mzCloud Search	Annot. Source: MassList Search	FISh Coverage	Annot. DeltaMass [Da]	Annotation MW	Calc. MW	m/z	RT [min]	# mzCloud Results	mzCloud Best Match	Mass List Match: Arita Lab 6549 Flavonoid Structure Database	Mass List Match: Natural Products Atlas 2020_06	MS2	Reference Ion	Area: CD139_SNS.raw (F1210)
		(2S,3S,4S,5R,6S)-3,4,5-trihydroxy-6-[(5-hydroxy-8-methoxy-4-oxo-2-phenyl-4H-chromen-7-yl)oxy]oxane-2-carboxylic acid	C22 H20 O11	Full match	Full match	Not the top hit		-0.00055	460.101	460.1	461.107	16.57	1	98.9	Multiple matches found	Multiple matches found	DDA for preferred ion	[M+H]+1	1.48377e+10
		(2S,3S,4S,5R,6S)-3,4,5-trihydroxy-6-[(5-hydroxy-8-methoxy-4-oxo-2-phenyl-4H-chromen-7-yl)oxy]oxane-2-carboxylic acid	C22 H20 O11	No match	Full match	Not the top hit		-0.00014	460.101	460.1	461.108	18.515	1	98.8	Multiple matches found	Multiple matches found	DDA for preferred ion	[M+H]+1	3.92163e+08
D-Glucosamine	C6 H13 N O5	Full match	Full match	Partial match		0	179.079	179.079	162.076	1.352	3	98.9	No matches found	Multiple matches found	DDA for preferred ion	[M+H-H2O]+1	1.57387e+08
	Tags	Checked	Structure	Name	Formula	Molecular Weight	Best Match	mzCloud ID	KEGG ID	Compound Class	DeltaMass [Da]	DeltaMass [ppm]	Match	Confidence	Compound Match
		FALSE	#mol format Mass Frontier 5/10/2024 11:05:02 AM 2D 12 11 0 0 0 0 0 0 0 0 1 V2000 0.7241 -1.4138 0.0000 O 0 0 0 0 0 0 0 0 0 0 0 0 1.3793 -1.0345 0.0000 C 0 0 0 0 0 0 0 0 0 0 0 0 2.0345 -1.4138 0.0000 C 0 0 0 0 0 0 0 0 0 0 0 0 2.6897 -1.0345 0.0000 C 0 0 0 0 0 0 0 0 0 0 0 0 3.3448 -1.4138 0.0000 C 0 0 0 0 0 0 0 0 0 0 0 0 4.0000 -1.0345 0.0000 C 0 0 0 0 0 0 0 0 0 0 0 0 4.6552 -1.4138 0.0000 C 0 0 0 …	Kanosamine	C6 H13 N O5	179.079	70.8	Reference-6234	C12212	Endogenous Metabolites	-4.30721e-06	-0.024052	47.5547	61.3622	Partial match
		Name	Formula	Annot. Source: Predicted Compositions	Annot. Source: mzCloud Search	Annot. Source: MassList Search	FISh Coverage	Annot. DeltaMass [Da]	Annotation MW	Calc. MW	m/z	RT [min]	# mzCloud Results	mzCloud Best Match	Mass List Match: Arita Lab 6549 Flavonoid Structure Database	Mass List Match: Natural Products Atlas 2020_06	MS2	Reference Ion	Area: CD139_SNS.raw (F1210)
		Kanosamine	C6 H13 N O5	No match	Invalid mass	No results		-18.0106	179.079	161.069	162.076	1.621	3	70.8	No matches found	No matches found	DDA for preferred ion	[M+H]+1	4.22144e+08
		D-Glucosamine	C6 H13 N O5	Full match	Full match	Partial match		0	179.079	179.079	162.076	1.352	3	98.9	No matches found	Multiple matches found	DDA for preferred ion	[M+H-H2O]+1	1.57387e+08
		FALSE	#mol format Mass Frontier 5/10/2024 11:05:27 AM 2D 12 12 0 0 0 0 0 0 0 0 1 V2000 10.2759 -10.6207 0.0000 N 0 0 0 0 0 0 0 0 0 0 0 0 10.2759 -9.8966 0.0000 C 0 0 0 0 0 0 0 0 0 0 0 0 10.9310 -9.4138 0.0000 C 0 0 0 0 0 0 0 0 0 0 0 0 10.2759 -9.0000 0.0000 O 0 0 0 0 0 0 0 0 0 0 0 0 9.4138 -9.0000 0.0000 C 0 0 0 0 0 0 0 0 0 0 0 0 8.7931 -9.4138 0.0000 C 0 0 0 0 0 0 0 0 0 0 0 0 8.7931 -8.6897 0.0000 O 0…	D(+)-Galactosamine	C6 H13 N O5	179.079	77.5	Reference-1772	C02262	Endogenous Metabolites	-4.30721e-06	-0.024052	77.509	73.3652	Full match
		Name	Formula	Annot. Source: Predicted Compositions	Annot. Source: mzCloud Search	Annot. Source: MassList Search	FISh Coverage	Annot. DeltaMass [Da]	Annotation MW	Calc. MW	m/z	RT [min]	# mzCloud Results	mzCloud Best Match	Mass List Match: Arita Lab 6549 Flavonoid Structure Database	Mass List Match: Natural Products Atlas 2020_06	MS2	Reference Ion	Area: CD139_SNS.raw (F1210)
		D-Glucosamine	C6 H13 N O5	Full match	Full match	Partial match		0	179.079	179.079	162.076	1.352	3	98.9	No matches found	Multiple matches found	DDA for preferred ion	[M+H-H2O]+1	1.57387e+08
		FALSE	#mol format Mass Frontier 5/10/2024 11:05:27 AM 2D 12 12 0 0 0 0 0 0 0 0 1 V2000 8.6552 -6.0000 0.0000 O 0 0 0 0 0 0 0 0 0 0 0 0 9.3103 -6.3793 0.0000 C 0 0 0 0 0 0 0 0 0 0 0 0 9.3103 -7.1379 0.0000 C 0 0 0 0 0 0 0 0 0 0 0 0 10.1724 -7.1379 0.0000 O 0 0 0 0 0 0 0 0 0 0 0 0 10.8276 -7.5517 0.0000 C 0 0 0 0 0 0 0 0 0 0 0 0 10.1724 -8.0345 0.0000 C 0 0 0 0 0 0 0 0 0 0 0 0 9.3103 -8.0345 0.0000 C 0 0…	D-Glucosamine	C6 H13 N O5	179.079	98.9	Reference-1790	C08349	Endogenous Metabolites	-4.30721e-06	-0.024052	98.8545	98.4483	Full match
		Name	Formula	Annot. Source: Predicted Compositions	Annot. Source: mzCloud Search	Annot. Source: MassList Search	FISh Coverage	Annot. DeltaMass [Da]	Annotation MW	Calc. MW	m/z	RT [min]	# mzCloud Results	mzCloud Best Match	Mass List Match: Arita Lab 6549 Flavonoid Structure Database	Mass List Match: Natural Products Atlas 2020_06	MS2	Reference Ion	Area: CD139_SNS.raw (F1210)
		D-Glucosamine	C6 H13 N O5	Full match	Full match	Partial match		0	179.079	179.079	162.076	1.352	3	98.9	No matches found	Multiple matches found	DDA for preferred ion	[M+H-H2O]+1	1.57387e+08
Citraconic acid	C5 H6 O4	No match	Invalid mass	No results		-0.00131	130.027	130.025	129.018	6.835	3	98.8	No matches found	No matches found	DDA for preferred ion	[M-H]-1	8.8814e+08
	Tags	Checked	Structure	Name	Formula	Molecular Weight	Best Match	mzCloud ID	KEGG ID	Compound Class	DeltaMass [Da]	DeltaMass [ppm]	Match	Confidence	Compound Match
		FALSE	#mol format Mass Frontier 5/10/2024 11:05:05 AM 2D 9 8 0 0 0 0 0 0 0 0 1 V2000 11.2414 -7.9310 0.0000 O 0 0 0 0 0 0 0 0 0 0 0 0 11.8966 -7.5517 0.0000 C 0 0 0 0 0 0 0 0 0 0 0 0 12.5517 -7.9310 0.0000 C 0 0 0 0 0 0 0 0 0 0 0 0 11.8966 -6.7931 0.0000 O 0 0 0 0 0 0 0 0 0 0 0 0 13.2069 -7.5517 0.0000 C 0 0 0 0 0 0 0 0 0 0 0 0 12.5517 -8.6897 0.0000 C 0 0 0 0 0 0 0 0 0 0 0 0 13.8621 -7.9310 0.0000 C 0…	Mesaconic acid	C5 H6 O4	130.027	83	Reference-1535	C01732	Endogenous Metabolites	-0.00131142	-10.0858	83.0032	9.15016	Invalid mass
		Name	Formula	Annot. Source: Predicted Compositions	Annot. Source: mzCloud Search	Annot. Source: MassList Search	FISh Coverage	Annot. DeltaMass [Da]	Annotation MW	Calc. MW	m/z	RT [min]	# mzCloud Results	mzCloud Best Match	Mass List Match: Arita Lab 6549 Flavonoid Structure Database	Mass List Match: Natural Products Atlas 2020_06	MS2	Reference Ion	Area: CD139_SNS.raw (F1210)
		Citraconic acid	C5 H6 O4	No match	Invalid mass	No results		-0.00131	130.027	130.025	129.018	6.835	3	98.8	No matches found	No matches found	DDA for preferred ion	[M-H]-1	8.8814e+08
		FALSE	#mol format Mass Frontier 5/10/2024 11:05:04 AM 2D 9 8 0 0 0 0 0 0 0 0 1 V2000 4.2069 -4.3793 0.0000 O 0 0 0 0 0 0 0 0 0 0 0 0 4.8621 -4.0000 0.0000 C 0 0 0 0 0 0 0 0 0 0 0 0 5.5172 -4.3793 0.0000 C 0 0 0 0 0 0 0 0 0 0 0 0 4.8621 -3.2414 0.0000 O 0 0 0 0 0 0 0 0 0 0 0 0 6.1724 -4.0000 0.0000 C 0 0 0 0 0 0 0 0 0 0 0 0 6.8276 -4.3793 0.0000 C 0 0 0 0 0 0 0 0 0 0 0 0 6.1724 -3.2414 0.0000 C 0 0 0 0 …	Itaconic acid	C5 H6 O4	130.027	98.6	Reference-1306	C00490	Endogenous Metabolites	-0.00131142	-10.0858	98.5785	9.92893	Invalid mass
		Name	Formula	Annot. Source: Predicted Compositions	Annot. Source: mzCloud Search	Annot. Source: MassList Search	FISh Coverage	Annot. DeltaMass [Da]	Annotation MW	Calc. MW	m/z	RT [min]	# mzCloud Results	mzCloud Best Match	Mass List Match: Arita Lab 6549 Flavonoid Structure Database	Mass List Match: Natural Products Atlas 2020_06	MS2	Reference Ion	Area: CD139_SNS.raw (F1210)
		Citraconic acid	C5 H6 O4	No match	Invalid mass	No results		-0.00131	130.027	130.025	129.018	6.835	3	98.8	No matches found	No matches found	DDA for preferred ion	[M-H]-1	8.8814e+08
		FALSE	#mol format Mass Frontier 5/10/2024 11:05:04 AM 2D 9 8 0 0 0 0 0 0 0 0 1 V2000 13.1379 -9.5172 0.0000 O 0 0 0 0 0 0 0 0 0 0 0 0 12.4828 -9.1379 0.0000 C 0 0 0 0 0 0 0 0 0 0 0 0 12.4828 -8.3793 0.0000 C 0 0 0 0 0 0 0 0 0 0 0 0 13.1379 -8.0000 0.0000 C 0 0 0 0 0 0 0 0 0 0 0 0 13.7931 -8.3793 0.0000 C 0 0 0 0 0 0 0 0 0 0 0 0 14.4483 -8.0000 0.0000 O 0 0 0 0 0 0 0 0 0 0 0 0 11.8276 -9.5172 0.0000 O 0…	Citraconic acid	C5 H6 O4	130.027	98.8	Reference-351	C01732	Endogenous Metabolites; Industrial Chemicals	-0.00131142	-10.0858	98.8379	9.94189	Invalid mass
		Name	Formula	Annot. Source: Predicted Compositions	Annot. Source: mzCloud Search	Annot. Source: MassList Search	FISh Coverage	Annot. DeltaMass [Da]	Annotation MW	Calc. MW	m/z	RT [min]	# mzCloud Results	mzCloud Best Match	Mass List Match: Arita Lab 6549 Flavonoid Structure Database	Mass List Match: Natural Products Atlas 2020_06	MS2	Reference Ion	Area: CD139_SNS.raw (F1210)
		Citraconic acid	C5 H6 O4	No match	Invalid mass	No results		-0.00131	130.027	130.025	129.018	6.835	3	98.8	No matches found	No matches found	DDA for preferred ion	[M-H]-1	8.8814e+08
Methylsuccinic acid	C5 H8 O4	No match	Invalid mass	No results		-0.00132	132.042	132.041	131.034	7.281	3	98.8	No matches found	No matches found	DDA for preferred ion	[M-H]-1	2.22391e+08
	Tags	Checked	Structure	Name	Formula	Molecular Weight	Best Match	mzCloud ID	KEGG ID	Compound Class	DeltaMass [Da]	DeltaMass [ppm]	Match	Confidence	Compound Match
		FALSE	#mol format Mass Frontier 5/10/2024 11:05:31 AM 2D 9 8 0 0 0 0 0 0 0 0 1 V2000 3.7586 -7.3103 0.0000 O 0 0 0 0 0 0 0 0 0 0 0 0 4.4138 -6.9310 0.0000 C 0 0 0 0 0 0 0 0 0 0 0 0 5.0690 -7.3103 0.0000 C 0 0 0 0 0 0 0 0 0 0 0 0 5.7241 -6.9310 0.0000 C 0 0 0 0 0 0 0 0 0 0 0 0 6.3793 -7.3103 0.0000 C 0 0 0 0 0 0 0 0 0 0 0 0 7.0345 -6.9310 0.0000 C 0 0 0 0 0 0 0 0 0 0 0 0 7.6897 -7.3103 0.0000 O 0 0 0 0 …	Glutaric acid	C5 H8 O4	132.042	96.7	Reference-1231	C00489	Endogenous Metabolites; Industrial Chemicals	-0.00132123	-10.0061	96.7232	64.2525	Invalid mass
		Name	Formula	Annot. Source: Predicted Compositions	Annot. Source: mzCloud Search	Annot. Source: MassList Search	FISh Coverage	Annot. DeltaMass [Da]	Annotation MW	Calc. MW	m/z	RT [min]	# mzCloud Results	mzCloud Best Match	Mass List Match: Arita Lab 6549 Flavonoid Structure Database	Mass List Match: Natural Products Atlas 2020_06	MS2	Reference Ion	Area: CD139_SNS.raw (F1210)
		Methylsuccinic acid	C5 H8 O4	No match	Invalid mass	No results		-0.00132	132.042	132.041	131.034	7.281	3	98.8	No matches found	No matches found	DDA for preferred ion	[M-H]-1	2.22391e+08
		FALSE	#mol format Mass Frontier 5/10/2024 11:05:30 AM 2D 9 8 0 0 0 0 0 0 0 0 1 V2000 0.5172 -1.3448 0.0000 O 0 0 0 0 0 0 0 0 0 0 0 0 1.1724 -0.9655 0.0000 C 0 0 0 0 0 0 0 0 0 0 0 0 1.8276 -1.3448 0.0000 C 0 0 0 0 0 0 0 0 0 0 0 0 1.1724 -0.2069 0.0000 O 0 0 0 0 0 0 0 0 0 0 0 0 2.4828 -0.9655 0.0000 C 0 0 0 0 0 0 0 0 0 0 0 0 1.8276 -2.1034 0.0000 C 0 0 0 0 0 0 0 0 0 0 0 0 1.1724 -2.4828 0.0000 C 0 0 0 0 …	Ethylmalonic acid	C5 H8 O4	132.042	96.7	Reference-1188		Industrial Chemicals; Endogenous Metabolites	-0.00132123	-10.0061	96.6969	9.83484	Invalid mass
		Name	Formula	Annot. Source: Predicted Compositions	Annot. Source: mzCloud Search	Annot. Source: MassList Search	FISh Coverage	Annot. DeltaMass [Da]	Annotation MW	Calc. MW	m/z	RT [min]	# mzCloud Results	mzCloud Best Match	Mass List Match: Arita Lab 6549 Flavonoid Structure Database	Mass List Match: Natural Products Atlas 2020_06	MS2	Reference Ion	Area: CD139_SNS.raw (F1210)
		Methylsuccinic acid	C5 H8 O4	No match	Invalid mass	No results		-0.00132	132.042	132.041	131.034	7.281	3	98.8	No matches found	No matches found	DDA for preferred ion	[M-H]-1	2.22391e+08
		FALSE	#mol format Mass Frontier 5/10/2024 11:05:30 AM 2D 9 8 0 0 0 0 0 0 0 0 1 V2000 7.1379 -5.4138 0.0000 O 0 0 0 0 0 0 0 0 0 0 0 0 7.7931 -5.0345 0.0000 C 0 0 0 0 0 0 0 0 0 0 0 0 8.4828 -5.4138 0.0000 C 0 0 0 0 0 0 0 0 0 0 0 0 7.7931 -4.2759 0.0000 O 0 0 0 0 0 0 0 0 0 0 0 0 9.1379 -5.0345 0.0000 C 0 0 0 0 0 0 0 0 0 0 0 0 9.7931 -5.4138 0.0000 C 0 0 0 0 0 0 0 0 0 0 0 0 9.1379 -4.2759 0.0000 C 0 0 0 0 …	Methylsuccinic acid	C5 H8 O4	132.042	98.8	Reference-1337		Endogenous Metabolites	-0.00132123	-10.0061	98.8336	72.6124	Invalid mass
		Name	Formula	Annot. Source: Predicted Compositions	Annot. Source: mzCloud Search	Annot. Source: MassList Search	FISh Coverage	Annot. DeltaMass [Da]	Annotation MW	Calc. MW	m/z	RT [min]	# mzCloud Results	mzCloud Best Match	Mass List Match: Arita Lab 6549 Flavonoid Structure Database	Mass List Match: Natural Products Atlas 2020_06	MS2	Reference Ion	Area: CD139_SNS.raw (F1210)
		Methylsuccinic acid	C5 H8 O4	No match	Invalid mass	No results		-0.00132	132.042	132.041	131.034	7.281	3	98.8	No matches found	No matches found	DDA for preferred ion	[M-H]-1	2.22391e+08
Neohesperidin	C28 H34 O15	No match	Full match	Not the top hit		-0.00082	610.19	610.189	609.182	13.802	2	98.8	Multiple matches found	No matches found	DDA for preferred ion	[M-H]-1	6.57902e+09
	Tags	Checked	Structure	Name	Formula	Molecular Weight	Best Match	mzCloud ID	KEGG ID	Compound Class	DeltaMass [Da]	DeltaMass [ppm]	Match	Confidence	Compound Match
		FALSE	#mol format Mass Frontier 5/10/2024 11:04:20 AM 2D 43 47 0 0 0 0 0 0 0 0 1 V2000 6.6552 -2.6207 0.0000 C 0 0 0 0 0 0 0 0 0 0 0 0 7.3103 -3.0000 0.0000 C 0 0 0 0 0 0 0 0 0 0 0 0 7.3103 -3.7586 0.0000 C 0 0 0 0 0 0 0 0 0 0 0 0 6.6552 -4.1379 0.0000 C 0 0 0 0 0 0 0 0 0 0 0 0 6.0000 -3.7586 0.0000 C 0 0 0 0 0 0 0 0 0 0 0 0 6.0000 -3.0000 0.0000 C 0 0 0 0 0 0 0 0 0 0 0 0 7.9655 -4.1379 0.0000 C 0 0 0 …	Hesperidin	C28 H34 O15	610.19	98.8	Reference-1232	C09755	Endogenous Metabolites	-0.000823484	-1.34955	85.7	50.1568	Partial match
		Name	Formula	Annot. Source: Predicted Compositions	Annot. Source: mzCloud Search	Annot. Source: MassList Search	FISh Coverage	Annot. DeltaMass [Da]	Annotation MW	Calc. MW	m/z	RT [min]	# mzCloud Results	mzCloud Best Match	Mass List Match: Arita Lab 6549 Flavonoid Structure Database	Mass List Match: Natural Products Atlas 2020_06	MS2	Reference Ion	Area: CD139_SNS.raw (F1210)
		Neohesperidin	C28 H34 O15	No match	Full match	Not the top hit		-0.00082	610.19	610.189	609.182	13.802	2	98.8	Multiple matches found	No matches found	DDA for preferred ion	[M-H]-1	6.57902e+09
		Hesperidin	C28 H34 O15	No match	Invalid mass	No results		-316.086	610.19	294.104	611.197	13.914	3	98.8	No matches found	No matches found	DDA for other ion	[2M+Na]+1	3.13789e+09
		FALSE	#mol format Mass Frontier 5/10/2024 11:03:13 AM 2D 43 47 0 0 0 0 0 0 0 0 1 V2000 10.0690 -1.1034 0.0000 C 0 0 0 0 0 0 0 0 0 0 0 0 9.4138 -0.7241 0.0000 O 0 0 0 0 0 0 0 0 0 0 0 0 8.7586 -1.1034 0.0000 C 0 0 0 0 0 0 0 0 0 0 0 0 8.7586 -1.8621 0.0000 C 0 0 0 0 0 0 0 0 0 0 0 0 8.1034 -0.7241 0.0000 C 0 0 0 0 0 0 0 0 0 0 0 0 8.1034 -2.2414 0.0000 C 0 0 0 0 0 0 0 0 0 0 0 0 9.4138 -2.2414 0.0000 O 0 0 0…	Neohesperidin	C28 H34 O15	610.19	98.8	Autoprocessed-7359		Endogenous Metabolites	-0.000823484	-1.34955	98.8205	99.1025	Full match
		Name	Formula	Annot. Source: Predicted Compositions	Annot. Source: mzCloud Search	Annot. Source: MassList Search	FISh Coverage	Annot. DeltaMass [Da]	Annotation MW	Calc. MW	m/z	RT [min]	# mzCloud Results	mzCloud Best Match	Mass List Match: Arita Lab 6549 Flavonoid Structure Database	Mass List Match: Natural Products Atlas 2020_06	MS2	Reference Ion	Area: CD139_SNS.raw (F1210)
		Neohesperidin	C28 H34 O15	No match	Full match	Not the top hit		-0.00082	610.19	610.189	609.182	13.802	2	98.8	Multiple matches found	No matches found	DDA for preferred ion	[M-H]-1	6.57902e+09
		Hesperidin	C28 H34 O15	No match	Invalid mass	No results		-316.086	610.19	294.104	611.197	13.914	3	98.8	No matches found	No matches found	DDA for other ion	[2M+Na]+1	3.13789e+09
Hesperidin	C28 H34 O15	No match	Invalid mass	No results		-316.086	610.19	294.104	611.197	13.914	3	98.8	No matches found	No matches found	DDA for other ion	[2M+Na]+1	3.13789e+09
	Tags	Checked	Structure	Name	Formula	Molecular Weight	Best Match	mzCloud ID	KEGG ID	Compound Class	DeltaMass [Da]	DeltaMass [ppm]	Match	Confidence	Compound Match
		FALSE	#mol format Mass Frontier 5/10/2024 11:04:20 AM 2D 43 47 0 0 0 0 0 0 0 0 1 V2000 6.6552 -2.6207 0.0000 C 0 0 0 0 0 0 0 0 0 0 0 0 7.3103 -3.0000 0.0000 C 0 0 0 0 0 0 0 0 0 0 0 0 7.3103 -3.7586 0.0000 C 0 0 0 0 0 0 0 0 0 0 0 0 6.6552 -4.1379 0.0000 C 0 0 0 0 0 0 0 0 0 0 0 0 6.0000 -3.7586 0.0000 C 0 0 0 0 0 0 0 0 0 0 0 0 6.0000 -3.0000 0.0000 C 0 0 0 0 0 0 0 0 0 0 0 0 7.9655 -4.1379 0.0000 C 0 0 0 …	Hesperidin	C28 H34 O15	610.19	98.8	Reference-1232	C09755	Endogenous Metabolites	-316.086	-518013	98.8197	98.4483	Invalid mass
		Name	Formula	Annot. Source: Predicted Compositions	Annot. Source: mzCloud Search	Annot. Source: MassList Search	FISh Coverage	Annot. DeltaMass [Da]	Annotation MW	Calc. MW	m/z	RT [min]	# mzCloud Results	mzCloud Best Match	Mass List Match: Arita Lab 6549 Flavonoid Structure Database	Mass List Match: Natural Products Atlas 2020_06	MS2	Reference Ion	Area: CD139_SNS.raw (F1210)
		Neohesperidin	C28 H34 O15	No match	Full match	Not the top hit		-0.00082	610.19	610.189	609.182	13.802	2	98.8	Multiple matches found	No matches found	DDA for preferred ion	[M-H]-1	6.57902e+09
		Hesperidin	C28 H34 O15	No match	Invalid mass	No results		-316.086	610.19	294.104	611.197	13.914	3	98.8	No matches found	No matches found	DDA for other ion	[2M+Na]+1	3.13789e+09
		FALSE	#mol format Mass Frontier 5/10/2024 11:04:27 AM 2D 43 47 0 0 0 0 0 0 0 0 1 V2000 15.0000 -5.7931 0.0000 C 0 0 0 0 0 0 0 0 0 0 0 0 15.6897 -5.4138 0.0000 C 0 0 0 0 0 0 0 0 0 0 0 0 16.3448 -5.7931 0.0000 C 0 0 0 0 0 0 0 0 0 0 0 0 16.3448 -6.5517 0.0000 C 0 0 0 0 0 0 0 0 0 0 0 0 15.6897 -6.9310 0.0000 C 0 0 0 0 0 0 0 0 0 0 0 0 15.0000 -6.5517 0.0000 C 0 0 0 0 0 0 0 0 0 0 0 0 14.3448 -6.9310 0.0000 C…	Neohesperidin	C28 H34 O15	610.19	86.7	Reference-3453	C09806	Endogenous Metabolites; Excipients/Additives/Colorants	-316.086	-518013	86.6952	80.0197	Invalid mass
		Name	Formula	Annot. Source: Predicted Compositions	Annot. Source: mzCloud Search	Annot. Source: MassList Search	FISh Coverage	Annot. DeltaMass [Da]	Annotation MW	Calc. MW	m/z	RT [min]	# mzCloud Results	mzCloud Best Match	Mass List Match: Arita Lab 6549 Flavonoid Structure Database	Mass List Match: Natural Products Atlas 2020_06	MS2	Reference Ion	Area: CD139_SNS.raw (F1210)
		Hesperidin	C28 H34 O15	No match	Invalid mass	No results		-316.086	610.19	294.104	611.197	13.914	3	98.8	No matches found	No matches found	DDA for other ion	[2M+Na]+1	3.13789e+09
		FALSE	#mol format Mass Frontier 5/10/2024 11:03:13 AM 2D 43 47 0 0 0 0 0 0 0 0 1 V2000 10.0690 -1.1034 0.0000 C 0 0 0 0 0 0 0 0 0 0 0 0 9.4138 -0.7241 0.0000 O 0 0 0 0 0 0 0 0 0 0 0 0 8.7586 -1.1034 0.0000 C 0 0 0 0 0 0 0 0 0 0 0 0 8.7586 -1.8621 0.0000 C 0 0 0 0 0 0 0 0 0 0 0 0 8.1034 -0.7241 0.0000 C 0 0 0 0 0 0 0 0 0 0 0 0 8.1034 -2.2414 0.0000 C 0 0 0 0 0 0 0 0 0 0 0 0 9.4138 -2.2414 0.0000 O 0 0 0…	Neohesperidin	C28 H34 O15	610.19	98.8	Autoprocessed-7359		Endogenous Metabolites	-316.086	-518013	93.4089	83.5755	Invalid mass
		Name	Formula	Annot. Source: Predicted Compositions	Annot. Source: mzCloud Search	Annot. Source: MassList Search	FISh Coverage	Annot. DeltaMass [Da]	Annotation MW	Calc. MW	m/z	RT [min]	# mzCloud Results	mzCloud Best Match	Mass List Match: Arita Lab 6549 Flavonoid Structure Database	Mass List Match: Natural Products Atlas 2020_06	MS2	Reference Ion	Area: CD139_SNS.raw (F1210)
		Neohesperidin	C28 H34 O15	No match	Full match	Not the top hit		-0.00082	610.19	610.189	609.182	13.802	2	98.8	Multiple matches found	No matches found	DDA for preferred ion	[M-H]-1	6.57902e+09
		Hesperidin	C28 H34 O15	No match	Invalid mass	No results		-316.086	610.19	294.104	611.197	13.914	3	98.8	No matches found	No matches found	DDA for other ion	[2M+Na]+1	3.13789e+09
(2S,3S,4S,5R,6S)-3,4,5-trihydroxy-6-[(5-hydroxy-8-methoxy-4-oxo-2-phenyl-4H-chromen-7-yl)oxy]oxane-2-carboxylic acid	C22 H20 O11	No match	Full match	Not the top hit		-0.00014	460.101	460.1	461.108	18.515	1	98.8	Multiple matches found	Multiple matches found	DDA for preferred ion	[M+H]+1	3.92163e+08
	Tags	Checked	Structure	Name	Formula	Molecular Weight	Best Match	mzCloud ID	KEGG ID	Compound Class	DeltaMass [Da]	DeltaMass [ppm]	Match	Confidence	Compound Match
		FALSE	#mol format Mass Frontier 5/10/2024 11:03:07 AM 2D 33 36 0 0 0 0 0 0 0 0 1 V2000 4.4483 -0.5172 0.0000 C 0 0 0 0 0 0 0 0 0 0 0 0 5.1034 -0.8966 0.0000 O 0 0 0 0 0 0 0 0 0 0 0 0 5.1034 -1.6552 0.0000 C 0 0 0 0 0 0 0 0 0 0 0 0 5.7586 -2.0345 0.0000 C 0 0 0 0 0 0 0 0 0 0 0 0 4.4483 -2.0345 0.0000 C 0 0 0 0 0 0 0 0 0 0 0 0 6.4138 -1.6552 0.0000 O 0 0 0 0 0 0 0 0 0 0 0 0 5.7586 -2.7931 0.0000 C 0 0 0 …	(2S,3S,4S,5R,6S)-3,4,5-trihydroxy-6-[(5-hydroxy-8-methoxy-4-oxo-2-phenyl-4H-chromen-7-yl)oxy]oxane-2-carboxylic acid	C22 H20 O11	460.101	98.9	Autoprocessed-2959		Endogenous Metabolites; Natural Products/Medicines	-0.000141583	-0.307722	98.8019	9.9401	Full match
		Name	Formula	Annot. Source: Predicted Compositions	Annot. Source: mzCloud Search	Annot. Source: MassList Search	FISh Coverage	Annot. DeltaMass [Da]	Annotation MW	Calc. MW	m/z	RT [min]	# mzCloud Results	mzCloud Best Match	Mass List Match: Arita Lab 6549 Flavonoid Structure Database	Mass List Match: Natural Products Atlas 2020_06	MS2	Reference Ion	Area: CD139_SNS.raw (F1210)
		(2S,3S,4S,5R,6S)-3,4,5-trihydroxy-6-[(5-hydroxy-8-methoxy-4-oxo-2-phenyl-4H-chromen-7-yl)oxy]oxane-2-carboxylic acid	C22 H20 O11	Full match	Full match	Not the top hit		-0.00055	460.101	460.1	461.107	16.57	1	98.9	Multiple matches found	Multiple matches found	DDA for preferred ion	[M+H]+1	1.48377e+10
		(2S,3S,4S,5R,6S)-3,4,5-trihydroxy-6-[(5-hydroxy-8-methoxy-4-oxo-2-phenyl-4H-chromen-7-yl)oxy]oxane-2-carboxylic acid	C22 H20 O11	No match	Full match	Not the top hit		-0.00014	460.101	460.1	461.108	18.515	1	98.8	Multiple matches found	Multiple matches found	DDA for preferred ion	[M+H]+1	3.92163e+08
4-Hydroxybenzaldehyde	C7 H6 O2	No results	Invalid mass	No results		-0.00175	122.037	122.035	121.028	12.734	2	98.8	No matches found	No matches found	DDA for preferred ion	[M-H]-1	2.73626e+08
	Tags	Checked	Structure	Name	Formula	Molecular Weight	Best Match	mzCloud ID	KEGG ID	Compound Class	DeltaMass [Da]	DeltaMass [ppm]	Match	Confidence	Compound Match
		FALSE	#mol format Mass Frontier 5/10/2024 11:04:35 AM 2D 9 9 0 0 0 0 0 0 0 0 1 V2000 7.1034 -4.7931 0.0000 C 0 0 0 0 0 0 0 0 0 0 0 0 7.7586 -5.1724 0.0000 C 0 0 0 0 0 0 0 0 0 0 0 0 7.7586 -5.9310 0.0000 C 0 0 0 0 0 0 0 0 0 0 0 0 7.1034 -6.3103 0.0000 C 0 0 0 0 0 0 0 0 0 0 0 0 6.4483 -5.9310 0.0000 C 0 0 0 0 0 0 0 0 0 0 0 0 6.4483 -5.1724 0.0000 C 0 0 0 0 0 0 0 0 0 0 0 0 8.4138 -4.7931 0.0000 C 0 0 0 0 …	Benzoic acid	C7 H6 O2	122.037	99.8	Reference-332	C00180	Industrial Chemicals; Excipients/Additives/Colorants; Endogenous Metabolites	-0.0017547	-14.3784	98.7242	9.93621	Invalid mass
		Name	Formula	Annot. Source: Predicted Compositions	Annot. Source: mzCloud Search	Annot. Source: MassList Search	FISh Coverage	Annot. DeltaMass [Da]	Annotation MW	Calc. MW	m/z	RT [min]	# mzCloud Results	mzCloud Best Match	Mass List Match: Arita Lab 6549 Flavonoid Structure Database	Mass List Match: Natural Products Atlas 2020_06	MS2	Reference Ion	Area: CD139_SNS.raw (F1210)
		4-Hydroxybenzaldehyde	C7 H6 O2	No results	Invalid mass	No results	27.78	-0.00145	122.037	122.035	121.028	13.672	2	99.9	No matches found	No matches found	DDA for preferred ion	[M-H]-1	2.78229e+09
		4-Hydroxybenzaldehyde	C7 H6 O2	No results	Invalid mass	No results		-0.00162	122.037	122.035	121.028	11.096	2	99.7	No matches found	No matches found	DDA for preferred ion	[M-H]-1	6.97244e+08
		4-Hydroxybenzaldehyde	C7 H6 O2	No results	Invalid mass	No results		-0.00145	122.037	122.035	121.028	12	2	99	No matches found	No matches found	DDA for preferred ion	[M-H]-1	5.5901e+08
		4-Hydroxybenzaldehyde	C7 H6 O2	No results	Invalid mass	No results		-0.00162	122.037	122.035	121.028	15.268	2	99.2	No matches found	No matches found	DDA for preferred ion	[M-H]-1	4.15611e+08
		Benzoic acid	C7 H6 O2	No results	Invalid mass	No results		-0.00147	122.037	122.035	121.028	8.537	2	95.6	No matches found	No matches found	DDA for preferred ion	[M-H]-1	3.56721e+08
		4-Hydroxybenzaldehyde	C7 H6 O2	No results	Invalid mass	No results		-0.00175	122.037	122.035	121.028	12.734	2	98.8	No matches found	No matches found	DDA for preferred ion	[M-H]-1	2.73626e+08
		FALSE	#mol format Mass Frontier 5/10/2024 11:04:34 AM 2D 9 9 0 0 0 0 0 0 0 0 1 V2000 5.2414 -6.4828 0.0000 C 0 0 0 0 0 0 0 0 0 0 0 0 4.5862 -6.1034 0.0000 C 0 0 0 0 0 0 0 0 0 0 0 0 4.5862 -5.3448 0.0000 C 0 0 0 0 0 0 0 0 0 0 0 0 5.2414 -4.9655 0.0000 C 0 0 0 0 0 0 0 0 0 0 0 0 5.8966 -5.3448 0.0000 C 0 0 0 0 0 0 0 0 0 0 0 0 5.8966 -6.1034 0.0000 C 0 0 0 0 0 0 0 0 0 0 0 0 6.5517 -6.4828 0.0000 C 0 0 0 0 …	4-Hydroxybenzaldehyde	C7 H6 O2	122.037	99.9	Reference-234	C00633	Endogenous Metabolites	-0.0017547	-14.3784	98.7956	9.93978	Invalid mass
		Name	Formula	Annot. Source: Predicted Compositions	Annot. Source: mzCloud Search	Annot. Source: MassList Search	FISh Coverage	Annot. DeltaMass [Da]	Annotation MW	Calc. MW	m/z	RT [min]	# mzCloud Results	mzCloud Best Match	Mass List Match: Arita Lab 6549 Flavonoid Structure Database	Mass List Match: Natural Products Atlas 2020_06	MS2	Reference Ion	Area: CD139_SNS.raw (F1210)
		4-Hydroxybenzaldehyde	C7 H6 O2	No results	Invalid mass	No results	27.78	-0.00145	122.037	122.035	121.028	13.672	2	99.9	No matches found	No matches found	DDA for preferred ion	[M-H]-1	2.78229e+09
		4-Hydroxybenzaldehyde	C7 H6 O2	No results	Invalid mass	No results		-0.00162	122.037	122.035	121.028	11.096	2	99.7	No matches found	No matches found	DDA for preferred ion	[M-H]-1	6.97244e+08
		4-Hydroxybenzaldehyde	C7 H6 O2	No results	Invalid mass	No results		-0.00145	122.037	122.035	121.028	12	2	99	No matches found	No matches found	DDA for preferred ion	[M-H]-1	5.5901e+08
		4-Hydroxybenzaldehyde	C7 H6 O2	No results	Invalid mass	No results		-0.00162	122.037	122.035	121.028	15.268	2	99.2	No matches found	No matches found	DDA for preferred ion	[M-H]-1	4.15611e+08
		Benzoic acid	C7 H6 O2	No results	Invalid mass	No results		-0.00147	122.037	122.035	121.028	8.537	2	95.6	No matches found	No matches found	DDA for preferred ion	[M-H]-1	3.56721e+08
		4-Hydroxybenzaldehyde	C7 H6 O2	No results	Invalid mass	No results		-0.00175	122.037	122.035	121.028	12.734	2	98.8	No matches found	No matches found	DDA for preferred ion	[M-H]-1	2.73626e+08
Baicalein	C15 H10 O5	Not the top hit	Full match	Not the top hit		-0.00076	270.053	270.052	271.059	15.733	14	98.7	Multiple matches found	Multiple matches found	DDA for preferred ion	[M+H]+1	1.0362e+09
	Tags	Checked	Structure	Name	Formula	Molecular Weight	Best Match	mzCloud ID	KEGG ID	Compound Class	DeltaMass [Da]	DeltaMass [ppm]	Match	Confidence	Compound Match
		FALSE	#mol format Mass Frontier 5/10/2024 11:04:45 AM 2D 20 22 0 0 0 0 0 0 0 0 1 V2000 9.0345 -8.7931 0.0000 C 0 0 0 0 0 0 0 0 0 0 0 0 8.3103 -9.1724 0.0000 C 0 0 0 0 0 0 0 0 0 0 0 0 7.6552 -8.7931 0.0000 C 0 0 0 0 0 0 0 0 0 0 0 0 7.0000 -9.1724 0.0000 C 0 0 0 0 0 0 0 0 0 0 0 0 6.3448 -8.7931 0.0000 C 0 0 0 0 0 0 0 0 0 0 0 0 6.3448 -7.9655 0.0000 C 0 0 0 0 0 0 0 0 0 0 0 0 7.0000 -7.5862 0.0000 C 0 0 0 …	Apigenin	C15 H10 O5	270.053	96.1	Reference-20	C01477	Endogenous Metabolites	-0.000763245	-2.82628	95.1105	74.0914	Partial match
		Name	Formula	Annot. Source: Predicted Compositions	Annot. Source: mzCloud Search	Annot. Source: MassList Search	FISh Coverage	Annot. DeltaMass [Da]	Annotation MW	Calc. MW	m/z	RT [min]	# mzCloud Results	mzCloud Best Match	Mass List Match: Arita Lab 6549 Flavonoid Structure Database	Mass List Match: Natural Products Atlas 2020_06	MS2	Reference Ion	Area: CD139_SNS.raw (F1210)
		Baicalein	C15 H10 O5	Not the top hit	Full match	Not the top hit		-0.00076	270.053	270.052	271.059	15.733	14	98.7	Multiple matches found	Multiple matches found	DDA for preferred ion	[M+H]+1	1.0362e+09
		Baicalein	C15 H10 O5	Full match	Full match	Not the top hit		-0.00027	270.053	270.053	271.06	17.724	14	98.9	Multiple matches found	Multiple matches found	DDA for preferred ion	[M+H]+1	5.96947e+08
		Galangin	C15 H10 O5	Full match	Full match	Not the top hit		-2e-05	270.053	270.053	271.06	15.135	14	97.1	Multiple matches found	Multiple matches found	DDA for preferred ion	[M+H]+1	4.88383e+08
		Genistein	C15 H10 O5	Not the top hit	Full match	Not the top hit		-0.0002	270.053	270.053	269.045	16.168	5	66.8	Multiple matches found	Multiple matches found	DDA for preferred ion	[M-H]-1	1.93208e+08
		Genistein	C15 H10 O5	Not the top hit	Full match	Not the top hit		-0.00032	270.053	270.053	269.045	18.261	5	79.9	Multiple matches found	Multiple matches found	DDA for preferred ion	[M-H]-1	1.91833e+08
		Genistein	C15 H10 O5	Not the top hit	Full match	Not the top hit		-0.00014	270.053	270.053	269.045	16.959	5	92.3	Multiple matches found	Multiple matches found	DDA for preferred ion	[M-H]-1	1.42659e+08
		FALSE	#mol format Mass Frontier 5/10/2024 11:04:45 AM 2D 20 22 0 0 0 0 0 0 0 0 1 V2000 8.4483 -8.0000 0.0000 O 0 0 0 0 0 0 0 0 0 0 0 0 8.4483 -7.2414 0.0000 C 0 0 0 0 0 0 0 0 0 0 0 0 7.7241 -6.8621 0.0000 C 0 0 0 0 0 0 0 0 0 0 0 0 7.0690 -7.2414 0.0000 C 0 0 0 0 0 0 0 0 0 0 0 0 6.4138 -6.8621 0.0000 C 0 0 0 0 0 0 0 0 0 0 0 0 6.4138 -6.1034 0.0000 C 0 0 0 0 0 0 0 0 0 0 0 0 7.0690 -5.7241 0.0000 C 0 0 0 …	Genistein	C15 H10 O5	270.053	96.3	Reference-24	C06563	Endogenous Metabolites; Natural Products/Medicines	-0.000763245	-2.82628	95.2726	74.5338	Partial match
		Name	Formula	Annot. Source: Predicted Compositions	Annot. Source: mzCloud Search	Annot. Source: MassList Search	FISh Coverage	Annot. DeltaMass [Da]	Annotation MW	Calc. MW	m/z	RT [min]	# mzCloud Results	mzCloud Best Match	Mass List Match: Arita Lab 6549 Flavonoid Structure Database	Mass List Match: Natural Products Atlas 2020_06	MS2	Reference Ion	Area: CD139_SNS.raw (F1210)
		Baicalein	C15 H10 O5	Not the top hit	Full match	Not the top hit		-0.00076	270.053	270.052	271.059	15.733	14	98.7	Multiple matches found	Multiple matches found	DDA for preferred ion	[M+H]+1	1.0362e+09
		Baicalein	C15 H10 O5	Full match	Full match	Not the top hit		-0.00027	270.053	270.053	271.06	17.724	14	98.9	Multiple matches found	Multiple matches found	DDA for preferred ion	[M+H]+1	5.96947e+08
		Galangin	C15 H10 O5	Full match	Full match	Not the top hit		-2e-05	270.053	270.053	271.06	15.135	14	97.1	Multiple matches found	Multiple matches found	DDA for preferred ion	[M+H]+1	4.88383e+08
		Genistein	C15 H10 O5	Not the top hit	Full match	Not the top hit		-0.0002	270.053	270.053	269.045	16.168	5	66.8	Multiple matches found	Multiple matches found	DDA for preferred ion	[M-H]-1	1.93208e+08
		Genistein	C15 H10 O5	Not the top hit	Full match	Not the top hit		-0.00032	270.053	270.053	269.045	18.261	5	79.9	Multiple matches found	Multiple matches found	DDA for preferred ion	[M-H]-1	1.91833e+08
		Genistein	C15 H10 O5	Not the top hit	Full match	Not the top hit		-0.00014	270.053	270.053	269.045	16.959	5	92.3	Multiple matches found	Multiple matches found	DDA for preferred ion	[M-H]-1	1.42659e+08
		FALSE	#mol format Mass Frontier 5/10/2024 11:04:44 AM 2D 20 22 0 0 0 0 0 0 0 0 1 V2000 14.7241 -10.4828 0.0000 O 0 0 0 0 0 0 0 0 0 0 0 0 14.0690 -10.1034 0.0000 C 0 0 0 0 0 0 0 0 0 0 0 0 13.4138 -10.4828 0.0000 C 0 0 0 0 0 0 0 0 0 0 0 0 12.7586 -10.1034 0.0000 C 0 0 0 0 0 0 0 0 0 0 0 0 12.1034 -10.4828 0.0000 C 0 0 0 0 0 0 0 0 0 0 0 0 11.4483 -10.1034 0.0000 C 0 0 0 0 0 0 0 0 0 0 0 0 11.4483 -9.3448 0.…	Galangin	C15 H10 O5	270.053	97.1	Reference-6197	C10044	Endogenous Metabolites; Natural Products/Medicines	-0.000763245	-2.82628	96.3034	9.81517	Partial match
		Name	Formula	Annot. Source: Predicted Compositions	Annot. Source: mzCloud Search	Annot. Source: MassList Search	FISh Coverage	Annot. DeltaMass [Da]	Annotation MW	Calc. MW	m/z	RT [min]	# mzCloud Results	mzCloud Best Match	Mass List Match: Arita Lab 6549 Flavonoid Structure Database	Mass List Match: Natural Products Atlas 2020_06	MS2	Reference Ion	Area: CD139_SNS.raw (F1210)
		Baicalein	C15 H10 O5	Not the top hit	Full match	Not the top hit		-0.00076	270.053	270.052	271.059	15.733	14	98.7	Multiple matches found	Multiple matches found	DDA for preferred ion	[M+H]+1	1.0362e+09
		Baicalein	C15 H10 O5	Full match	Full match	Not the top hit		-0.00027	270.053	270.053	271.06	17.724	14	98.9	Multiple matches found	Multiple matches found	DDA for preferred ion	[M+H]+1	5.96947e+08
		Galangin	C15 H10 O5	Full match	Full match	Not the top hit		-2e-05	270.053	270.053	271.06	15.135	14	97.1	Multiple matches found	Multiple matches found	DDA for preferred ion	[M+H]+1	4.88383e+08
		FALSE	#mol format Mass Frontier 5/10/2024 11:04:41 AM 2D 20 22 0 0 0 0 0 0 0 0 1 V2000 7.1034 -9.3103 0.0000 O 0 0 0 0 0 0 0 0 0 0 0 0 7.1034 -8.5517 0.0000 C 0 0 0 0 0 0 0 0 0 0 0 0 6.4483 -8.1379 0.0000 C 0 0 0 0 0 0 0 0 0 0 0 0 5.7931 -8.5517 0.0000 C 0 0 0 0 0 0 0 0 0 0 0 0 5.1379 -8.1379 0.0000 C 0 0 0 0 0 0 0 0 0 0 0 0 5.1379 -7.3793 0.0000 C 0 0 0 0 0 0 0 0 0 0 0 0 5.7931 -7.0000 0.0000 C 0 0 0 …	Emodin	C15 H10 O5	270.053	96.9	Reference-1218	C10343	Endogenous Metabolites; Natural Products/Medicines	-0.000763245	-2.82628	96.4015	77.6144	Partial match
		Name	Formula	Annot. Source: Predicted Compositions	Annot. Source: mzCloud Search	Annot. Source: MassList Search	FISh Coverage	Annot. DeltaMass [Da]	Annotation MW	Calc. MW	m/z	RT [min]	# mzCloud Results	mzCloud Best Match	Mass List Match: Arita Lab 6549 Flavonoid Structure Database	Mass List Match: Natural Products Atlas 2020_06	MS2	Reference Ion	Area: CD139_SNS.raw (F1210)
		Baicalein	C15 H10 O5	Not the top hit	Full match	Not the top hit		-0.00076	270.053	270.052	271.059	15.733	14	98.7	Multiple matches found	Multiple matches found	DDA for preferred ion	[M+H]+1	1.0362e+09
		Baicalein	C15 H10 O5	Full match	Full match	Not the top hit		-0.00027	270.053	270.053	271.06	17.724	14	98.9	Multiple matches found	Multiple matches found	DDA for preferred ion	[M+H]+1	5.96947e+08
		Galangin	C15 H10 O5	Full match	Full match	Not the top hit		-2e-05	270.053	270.053	271.06	15.135	14	97.1	Multiple matches found	Multiple matches found	DDA for preferred ion	[M+H]+1	4.88383e+08
		FALSE	#mol format Mass Frontier 5/10/2024 11:04:43 AM 2D 20 22 0 0 0 0 0 0 0 0 1 V2000 3.7931 -3.9310 0.0000 O 0 0 0 0 0 0 0 0 0 0 0 0 3.7931 -3.1724 0.0000 C 0 0 0 0 0 0 0 0 0 0 0 0 3.1379 -2.7931 0.0000 C 0 0 0 0 0 0 0 0 0 0 0 0 2.4828 -3.1724 0.0000 C 0 0 0 0 0 0 0 0 0 0 0 0 1.8276 -2.7931 0.0000 C 0 0 0 0 0 0 0 0 0 0 0 0 1.8276 -2.0345 0.0000 C 0 0 0 0 0 0 0 0 0 0 0 0 2.4828 -1.6552 0.0000 C 0 0 0 …	5,7,8-Trihydroxyflavone	C15 H10 O5	270.053	98.8	Reference-7680	C10113		-0.000763245	-2.82628	98.5548	84.8177	Partial match
		Name	Formula	Annot. Source: Predicted Compositions	Annot. Source: mzCloud Search	Annot. Source: MassList Search	FISh Coverage	Annot. DeltaMass [Da]	Annotation MW	Calc. MW	m/z	RT [min]	# mzCloud Results	mzCloud Best Match	Mass List Match: Arita Lab 6549 Flavonoid Structure Database	Mass List Match: Natural Products Atlas 2020_06	MS2	Reference Ion	Area: CD139_SNS.raw (F1210)
		Baicalein	C15 H10 O5	Not the top hit	Full match	Not the top hit		-0.00076	270.053	270.052	271.059	15.733	14	98.7	Multiple matches found	Multiple matches found	DDA for preferred ion	[M+H]+1	1.0362e+09
		Baicalein	C15 H10 O5	Full match	Full match	Not the top hit		-0.00027	270.053	270.053	271.06	17.724	14	98.9	Multiple matches found	Multiple matches found	DDA for preferred ion	[M+H]+1	5.96947e+08
		Galangin	C15 H10 O5	Full match	Full match	Not the top hit		-2e-05	270.053	270.053	271.06	15.135	14	97.1	Multiple matches found	Multiple matches found	DDA for preferred ion	[M+H]+1	4.88383e+08
		FALSE	#mol format Mass Frontier 5/10/2024 11:04:42 AM 2D 20 22 0 0 0 0 0 0 0 0 1 V2000 3.7931 -3.9310 0.0000 O 0 0 0 0 0 0 0 0 0 0 0 0 3.7931 -3.1724 0.0000 C 0 0 0 0 0 0 0 0 0 0 0 0 3.1379 -2.7931 0.0000 C 0 0 0 0 0 0 0 0 0 0 0 0 2.4828 -3.1724 0.0000 C 0 0 0 0 0 0 0 0 0 0 0 0 1.8276 -2.7931 0.0000 C 0 0 0 0 0 0 0 0 0 0 0 0 1.8276 -2.0345 0.0000 C 0 0 0 0 0 0 0 0 0 0 0 0 2.4828 -1.6552 0.0000 C 0 0 0 …	Baicalein	C15 H10 O5	270.053	98.9	Reference-7982	C10023		-0.000763245	-2.82628	98.7371	85.7511	Full match
		Name	Formula	Annot. Source: Predicted Compositions	Annot. Source: mzCloud Search	Annot. Source: MassList Search	FISh Coverage	Annot. DeltaMass [Da]	Annotation MW	Calc. MW	m/z	RT [min]	# mzCloud Results	mzCloud Best Match	Mass List Match: Arita Lab 6549 Flavonoid Structure Database	Mass List Match: Natural Products Atlas 2020_06	MS2	Reference Ion	Area: CD139_SNS.raw (F1210)
		Baicalein	C15 H10 O5	Not the top hit	Full match	Not the top hit		-0.00076	270.053	270.052	271.059	15.733	14	98.7	Multiple matches found	Multiple matches found	DDA for preferred ion	[M+H]+1	1.0362e+09
		Baicalein	C15 H10 O5	Full match	Full match	Not the top hit		-0.00027	270.053	270.053	271.06	17.724	14	98.9	Multiple matches found	Multiple matches found	DDA for preferred ion	[M+H]+1	5.96947e+08
		Galangin	C15 H10 O5	Full match	Full match	Not the top hit		-2e-05	270.053	270.053	271.06	15.135	14	97.1	Multiple matches found	Multiple matches found	DDA for preferred ion	[M+H]+1	4.88383e+08
		FALSE	#mol format Mass Frontier 5/10/2024 11:04:46 AM 2D 20 22 0 0 0 0 0 0 0 0 2 V2000 6.7241 -6.7931 0.0000 O 0 0 0 0 0 0 0 0 0 0 0 0 6.0690 -6.4138 0.0000 C 0 0 0 0 0 0 0 0 0 0 0 0 5.4138 -6.7931 0.0000 C 0 0 0 0 0 0 0 0 0 0 0 0 4.7586 -6.4138 0.0000 C 0 0 0 0 0 0 0 0 0 0 0 0 4.1034 -6.7931 0.0000 C 0 0 0 0 0 0 0 0 0 0 0 0 3.4483 -6.4138 0.0000 C 0 0 0 0 0 0 0 0 0 0 0 0 3.4483 -5.6552 0.0000 C 0 0 0 …	Pelargonidin	C15 H10 O5	270.053	95.5	Reference-902	C05904	Endogenous Metabolites	-0.000763113	-2.82579	94.5689	9.72844	Partial match
		Name	Formula	Annot. Source: Predicted Compositions	Annot. Source: mzCloud Search	Annot. Source: MassList Search	FISh Coverage	Annot. DeltaMass [Da]	Annotation MW	Calc. MW	m/z	RT [min]	# mzCloud Results	mzCloud Best Match	Mass List Match: Arita Lab 6549 Flavonoid Structure Database	Mass List Match: Natural Products Atlas 2020_06	MS2	Reference Ion	Area: CD139_SNS.raw (F1210)
		Baicalein	C15 H10 O5	Not the top hit	Full match	Not the top hit		-0.00076	270.053	270.052	271.059	15.733	14	98.7	Multiple matches found	Multiple matches found	DDA for preferred ion	[M+H]+1	1.0362e+09
		Baicalein	C15 H10 O5	Full match	Full match	Not the top hit		-0.00027	270.053	270.053	271.06	17.724	14	98.9	Multiple matches found	Multiple matches found	DDA for preferred ion	[M+H]+1	5.96947e+08
		Galangin	C15 H10 O5	Full match	Full match	Not the top hit		-2e-05	270.053	270.053	271.06	15.135	14	97.1	Multiple matches found	Multiple matches found	DDA for preferred ion	[M+H]+1	4.88383e+08
		FALSE	#mol format Mass Frontier 5/10/2024 11:04:46 AM 2D 19 21 0 0 0 0 0 0 0 0 1 V2000 6.5862 -6.1724 0.0000 N 0 0 0 0 0 0 0 0 0 0 0 0 7.1034 -5.6207 0.0000 C 0 0 0 0 0 0 0 0 0 0 0 0 7.8621 -5.7241 0.0000 C 0 0 0 0 0 0 0 0 0 0 0 0 8.2414 -6.3793 0.0000 N 0 0 0 0 0 0 0 0 0 0 0 0 8.0000 -7.1034 0.0000 C 0 0 0 0 0 0 0 0 0 0 0 0 8.5517 -7.5862 0.0000 C 0 0 0 0 0 0 0 0 0 0 0 0 8.4138 -8.3448 0.0000 C 0 0 0 …	Nordiazepam	C15 H11 Cl N2 O	270.056	94.2	Reference-2477	D08283	Therapeutics/Prescription Drugs; Drugs of Abuse/Illegal Drugs; Sports Doping Drugs; Endogenous Metabolites	-0.00393051	-14.5544	93.439	68.2164	Invalid mass
		Name	Formula	Annot. Source: Predicted Compositions	Annot. Source: mzCloud Search	Annot. Source: MassList Search	FISh Coverage	Annot. DeltaMass [Da]	Annotation MW	Calc. MW	m/z	RT [min]	# mzCloud Results	mzCloud Best Match	Mass List Match: Arita Lab 6549 Flavonoid Structure Database	Mass List Match: Natural Products Atlas 2020_06	MS2	Reference Ion	Area: CD139_SNS.raw (F1210)
		Baicalein	C15 H10 O5	Not the top hit	Full match	Not the top hit		-0.00076	270.053	270.052	271.059	15.733	14	98.7	Multiple matches found	Multiple matches found	DDA for preferred ion	[M+H]+1	1.0362e+09
		Baicalein	C15 H10 O5	Full match	Full match	Not the top hit		-0.00027	270.053	270.053	271.06	17.724	14	98.9	Multiple matches found	Multiple matches found	DDA for preferred ion	[M+H]+1	5.96947e+08
		Galangin	C15 H10 O5	Full match	Full match	Not the top hit		-2e-05	270.053	270.053	271.06	15.135	14	97.1	Multiple matches found	Multiple matches found	DDA for preferred ion	[M+H]+1	4.88383e+08
		Genistein	C15 H10 O5	Not the top hit	Full match	Not the top hit		-0.0002	270.053	270.053	269.045	16.168	5	66.8	Multiple matches found	Multiple matches found	DDA for preferred ion	[M-H]-1	1.93208e+08
		Genistein	C15 H10 O5	Not the top hit	Full match	Not the top hit		-0.00032	270.053	270.053	269.045	18.261	5	79.9	Multiple matches found	Multiple matches found	DDA for preferred ion	[M-H]-1	1.91833e+08
		Genistein	C15 H10 O5	Not the top hit	Full match	Not the top hit		-0.00014	270.053	270.053	269.045	16.959	5	92.3	Multiple matches found	Multiple matches found	DDA for preferred ion	[M-H]-1	1.42659e+08
		FALSE	#mol format Mass Frontier 5/10/2024 11:04:44 AM 2D 20 22 0 0 0 0 0 0 0 0 1 V2000 5.7931 -6.0690 0.0000 C 0 0 0 0 0 0 0 0 0 0 0 0 6.4483 -6.4483 0.0000 C 0 0 0 0 0 0 0 0 0 0 0 0 6.4483 -7.2069 0.0000 C 0 0 0 0 0 0 0 0 0 0 0 0 5.7931 -7.5862 0.0000 C 0 0 0 0 0 0 0 0 0 0 0 0 5.1379 -7.2069 0.0000 C 0 0 0 0 0 0 0 0 0 0 0 0 5.1379 -6.4483 0.0000 C 0 0 0 0 0 0 0 0 0 0 0 0 7.1034 -7.5862 0.0000 C 0 0 0 …	Aloe-emodin	C15 H10 O5	270.053	86.4	Reference-5840	C10294	Endogenous Metabolites	-0.000763245	-2.82628	86.437	53.846	Partial match
		Name	Formula	Annot. Source: Predicted Compositions	Annot. Source: mzCloud Search	Annot. Source: MassList Search	FISh Coverage	Annot. DeltaMass [Da]	Annotation MW	Calc. MW	m/z	RT [min]	# mzCloud Results	mzCloud Best Match	Mass List Match: Arita Lab 6549 Flavonoid Structure Database	Mass List Match: Natural Products Atlas 2020_06	MS2	Reference Ion	Area: CD139_SNS.raw (F1210)
		Baicalein	C15 H10 O5	Not the top hit	Full match	Not the top hit		-0.00076	270.053	270.052	271.059	15.733	14	98.7	Multiple matches found	Multiple matches found	DDA for preferred ion	[M+H]+1	1.0362e+09
		Baicalein	C15 H10 O5	Full match	Full match	Not the top hit		-0.00027	270.053	270.053	271.06	17.724	14	98.9	Multiple matches found	Multiple matches found	DDA for preferred ion	[M+H]+1	5.96947e+08
		Galangin	C15 H10 O5	Full match	Full match	Not the top hit		-2e-05	270.053	270.053	271.06	15.135	14	97.1	Multiple matches found	Multiple matches found	DDA for preferred ion	[M+H]+1	4.88383e+08
		FALSE	#mol format Mass Frontier 5/10/2024 11:03:29 AM 2D 20 22 0 0 0 0 0 0 0 0 1 V2000 5.1034 -3.1724 0.0000 O 0 0 0 0 0 0 0 0 0 0 0 0 4.4483 -2.7931 0.0000 C 0 0 0 0 0 0 0 0 0 0 0 0 3.7931 -3.1724 0.0000 C 0 0 0 0 0 0 0 0 0 0 0 0 3.1379 -2.7931 0.0000 C 0 0 0 0 0 0 0 0 0 0 0 0 2.4828 -3.1724 0.0000 C 0 0 0 0 0 0 0 0 0 0 0 0 1.8276 -2.7931 0.0000 C 0 0 0 0 0 0 0 0 0 0 0 0 1.8276 -2.0345 0.0000 C 0 0 0 …	3,5,7-trihydroxy-2-phenyl-4H-chromen-4-one	C15 H10 O5	270.053	96.5	Autoprocessed-2281		Endogenous Metabolites; Natural Products/Medicines	-0.000763245	-2.82628	95.7433	9.78717	Partial match
		Name	Formula	Annot. Source: Predicted Compositions	Annot. Source: mzCloud Search	Annot. Source: MassList Search	FISh Coverage	Annot. DeltaMass [Da]	Annotation MW	Calc. MW	m/z	RT [min]	# mzCloud Results	mzCloud Best Match	Mass List Match: Arita Lab 6549 Flavonoid Structure Database	Mass List Match: Natural Products Atlas 2020_06	MS2	Reference Ion	Area: CD139_SNS.raw (F1210)
		Baicalein	C15 H10 O5	Not the top hit	Full match	Not the top hit		-0.00076	270.053	270.052	271.059	15.733	14	98.7	Multiple matches found	Multiple matches found	DDA for preferred ion	[M+H]+1	1.0362e+09
		Baicalein	C15 H10 O5	Full match	Full match	Not the top hit		-0.00027	270.053	270.053	271.06	17.724	14	98.9	Multiple matches found	Multiple matches found	DDA for preferred ion	[M+H]+1	5.96947e+08
		Galangin	C15 H10 O5	Full match	Full match	Not the top hit		-2e-05	270.053	270.053	271.06	15.135	14	97.1	Multiple matches found	Multiple matches found	DDA for preferred ion	[M+H]+1	4.88383e+08
		FALSE	#mol format Mass Frontier 5/10/2024 11:03:26 AM 2D 20 22 0 0 0 0 0 0 0 0 1 V2000 4.4483 -3.0000 0.0000 O 0 0 0 0 0 0 0 0 0 0 0 0 4.4483 -2.2414 0.0000 C 0 0 0 0 0 0 0 0 0 0 0 0 5.1034 -1.8621 0.0000 C 0 0 0 0 0 0 0 0 0 0 0 0 5.7586 -2.2414 0.0000 C 0 0 0 0 0 0 0 0 0 0 0 0 6.4138 -1.8621 0.0000 C 0 0 0 0 0 0 0 0 0 0 0 0 6.4138 -1.1034 0.0000 C 0 0 0 0 0 0 0 0 0 0 0 0 5.7586 -0.7241 0.0000 C 0 0 0 …	5,7-dihydroxy-3-(4-hydroxyphenyl)-4H-chromen-4-one	C15 H10 O5	270.053	93.9	Autoprocessed-2801		Endogenous Metabolites; Natural Products/Medicines	-0.000763245	-2.82628	92.5123	64.9077	Partial match
		Name	Formula	Annot. Source: Predicted Compositions	Annot. Source: mzCloud Search	Annot. Source: MassList Search	FISh Coverage	Annot. DeltaMass [Da]	Annotation MW	Calc. MW	m/z	RT [min]	# mzCloud Results	mzCloud Best Match	Mass List Match: Arita Lab 6549 Flavonoid Structure Database	Mass List Match: Natural Products Atlas 2020_06	MS2	Reference Ion	Area: CD139_SNS.raw (F1210)
		Baicalein	C15 H10 O5	Not the top hit	Full match	Not the top hit		-0.00076	270.053	270.052	271.059	15.733	14	98.7	Multiple matches found	Multiple matches found	DDA for preferred ion	[M+H]+1	1.0362e+09
		Baicalein	C15 H10 O5	Full match	Full match	Not the top hit		-0.00027	270.053	270.053	271.06	17.724	14	98.9	Multiple matches found	Multiple matches found	DDA for preferred ion	[M+H]+1	5.96947e+08
		Galangin	C15 H10 O5	Full match	Full match	Not the top hit		-2e-05	270.053	270.053	271.06	15.135	14	97.1	Multiple matches found	Multiple matches found	DDA for preferred ion	[M+H]+1	4.88383e+08
		FALSE	#mol format Mass Frontier 5/10/2024 11:03:28 AM 2D 19 20 0 0 0 0 0 0 0 0 1 V2000 1.9655 -3.4138 0.0000 C 0 0 0 0 0 0 0 0 0 0 0 0 1.9655 -2.6552 0.0000 C 0 0 0 0 0 0 0 0 0 0 0 0 1.3103 -2.2759 0.0000 C 0 0 0 0 0 0 0 0 0 0 0 0 0.6552 -2.6552 0.0000 C 0 0 0 0 0 0 0 0 0 0 0 0 0.6552 -3.4138 0.0000 C 0 0 0 0 0 0 0 0 0 0 0 0 1.3103 -3.7931 0.0000 C 0 0 0 0 0 0 0 0 0 0 0 0 1.3103 -4.5517 0.0000 C 0 0 0 …	N1-[4-(cyanomethyl)phenyl]-4-chlorobenzamide	C15 H11 Cl N2 O	270.056	90.2	Autoprocessed-2425			-0.00393051	-14.5544	82.6246	9.13123	Invalid mass
		Name	Formula	Annot. Source: Predicted Compositions	Annot. Source: mzCloud Search	Annot. Source: MassList Search	FISh Coverage	Annot. DeltaMass [Da]	Annotation MW	Calc. MW	m/z	RT [min]	# mzCloud Results	mzCloud Best Match	Mass List Match: Arita Lab 6549 Flavonoid Structure Database	Mass List Match: Natural Products Atlas 2020_06	MS2	Reference Ion	Area: CD139_SNS.raw (F1210)
		Baicalein	C15 H10 O5	Not the top hit	Full match	Not the top hit		-0.00076	270.053	270.052	271.059	15.733	14	98.7	Multiple matches found	Multiple matches found	DDA for preferred ion	[M+H]+1	1.0362e+09
		Baicalein	C15 H10 O5	Full match	Full match	Not the top hit		-0.00027	270.053	270.053	271.06	17.724	14	98.9	Multiple matches found	Multiple matches found	DDA for preferred ion	[M+H]+1	5.96947e+08
		Galangin	C15 H10 O5	Full match	Full match	Not the top hit		-2e-05	270.053	270.053	271.06	15.135	14	97.1	Multiple matches found	Multiple matches found	DDA for preferred ion	[M+H]+1	4.88383e+08
		Genistein	C15 H10 O5	Not the top hit	Full match	Not the top hit		-0.0002	270.053	270.053	269.045	16.168	5	66.8	Multiple matches found	Multiple matches found	DDA for preferred ion	[M-H]-1	1.93208e+08
		Genistein	C15 H10 O5	Not the top hit	Full match	Not the top hit		-0.00032	270.053	270.053	269.045	18.261	5	79.9	Multiple matches found	Multiple matches found	DDA for preferred ion	[M-H]-1	1.91833e+08
		Genistein	C15 H10 O5	Not the top hit	Full match	Not the top hit		-0.00014	270.053	270.053	269.045	16.959	5	92.3	Multiple matches found	Multiple matches found	DDA for preferred ion	[M-H]-1	1.42659e+08
		FALSE	#mol format Mass Frontier 5/10/2024 11:03:27 AM 2D 19 21 0 0 0 0 0 0 0 0 1 V2000 1.0690 -3.2414 0.0000 O 0 0 0 0 0 0 0 0 0 0 0 0 1.3103 -2.5172 0.0000 N 0 0 0 0 0 0 0 0 0 0 0 0 0.8276 -1.9655 0.0000 C 0 0 0 0 0 0 0 0 0 0 0 0 1.0345 -1.2759 0.0000 C 0 0 0 0 0 0 0 0 0 0 0 0 0.5862 -0.6207 0.0000 C 0 0 0 0 0 0 0 0 0 0 0 0 1.7586 -1.0000 0.0000 C 0 0 0 0 0 0 0 0 0 0 0 0 1.0345 -0.0345 0.0000 N 0 0 0 …	2-(4-chlorophenyl)-1H-indole-3-carbaldehyde oxime	C15 H11 Cl N2 O	270.056	78.7	Autoprocessed-2211			-0.00393051	-14.5544	35.7587	6.78793	Invalid mass
		Name	Formula	Annot. Source: Predicted Compositions	Annot. Source: mzCloud Search	Annot. Source: MassList Search	FISh Coverage	Annot. DeltaMass [Da]	Annotation MW	Calc. MW	m/z	RT [min]	# mzCloud Results	mzCloud Best Match	Mass List Match: Arita Lab 6549 Flavonoid Structure Database	Mass List Match: Natural Products Atlas 2020_06	MS2	Reference Ion	Area: CD139_SNS.raw (F1210)
		Baicalein	C15 H10 O5	Not the top hit	Full match	Not the top hit		-0.00076	270.053	270.052	271.059	15.733	14	98.7	Multiple matches found	Multiple matches found	DDA for preferred ion	[M+H]+1	1.0362e+09
		Baicalein	C15 H10 O5	Full match	Full match	Not the top hit		-0.00027	270.053	270.053	271.06	17.724	14	98.9	Multiple matches found	Multiple matches found	DDA for preferred ion	[M+H]+1	5.96947e+08
		Galangin	C15 H10 O5	Full match	Full match	Not the top hit		-2e-05	270.053	270.053	271.06	15.135	14	97.1	Multiple matches found	Multiple matches found	DDA for preferred ion	[M+H]+1	4.88383e+08
		Genistein	C15 H10 O5	Not the top hit	Full match	Not the top hit		-0.0002	270.053	270.053	269.045	16.168	5	66.8	Multiple matches found	Multiple matches found	DDA for preferred ion	[M-H]-1	1.93208e+08
		Genistein	C15 H10 O5	Not the top hit	Full match	Not the top hit		-0.00032	270.053	270.053	269.045	18.261	5	79.9	Multiple matches found	Multiple matches found	DDA for preferred ion	[M-H]-1	1.91833e+08
		Genistein	C15 H10 O5	Not the top hit	Full match	Not the top hit		-0.00014	270.053	270.053	269.045	16.959	5	92.3	Multiple matches found	Multiple matches found	DDA for preferred ion	[M-H]-1	1.42659e+08
		FALSE	#mol format Mass Frontier 5/10/2024 11:03:27 AM 2D 20 22 0 0 0 0 0 0 0 0 1 V2000 1.1724 -0.7241 0.0000 C 0 0 0 0 0 0 0 0 0 0 0 0 1.1724 -1.4828 0.0000 O 0 0 0 0 0 0 0 0 0 0 0 0 1.8276 -1.8621 0.0000 C 0 0 0 0 0 0 0 0 0 0 0 0 1.8276 -2.6207 0.0000 C 0 0 0 0 0 0 0 0 0 0 0 0 2.4828 -3.0000 0.0000 C 0 0 0 0 0 0 0 0 0 0 0 0 3.1379 -2.6207 0.0000 C 0 0 0 0 0 0 0 0 0 0 0 0 3.7931 -3.0000 0.0000 C 0 0 0 …	NP-020752	C15 H10 O5	270.053	76.8	Autoprocessed-7809		Endogenous Metabolites; Natural Products/Medicines	-0.000763245	-2.82628	76.3886	47.9473	Partial match
		Name	Formula	Annot. Source: Predicted Compositions	Annot. Source: mzCloud Search	Annot. Source: MassList Search	FISh Coverage	Annot. DeltaMass [Da]	Annotation MW	Calc. MW	m/z	RT [min]	# mzCloud Results	mzCloud Best Match	Mass List Match: Arita Lab 6549 Flavonoid Structure Database	Mass List Match: Natural Products Atlas 2020_06	MS2	Reference Ion	Area: CD139_SNS.raw (F1210)
		Baicalein	C15 H10 O5	Not the top hit	Full match	Not the top hit		-0.00076	270.053	270.052	271.059	15.733	14	98.7	Multiple matches found	Multiple matches found	DDA for preferred ion	[M+H]+1	1.0362e+09
		Baicalein	C15 H10 O5	Full match	Full match	Not the top hit		-0.00027	270.053	270.053	271.06	17.724	14	98.9	Multiple matches found	Multiple matches found	DDA for preferred ion	[M+H]+1	5.96947e+08
		Galangin	C15 H10 O5	Full match	Full match	Not the top hit		-2e-05	270.053	270.053	271.06	15.135	14	97.1	Multiple matches found	Multiple matches found	DDA for preferred ion	[M+H]+1	4.88383e+08
18-β-Glycyrrhetinic acid	C30 H46 O4	Not the top hit	Full match	Partial match		-0.00035	470.34	470.339	453.336	19.581	6	98.6	No matches found	Multiple matches found	DDA for preferred ion	[M+H-H2O]+1	2.01302e+10
	Tags	Checked	Structure	Name	Formula	Molecular Weight	Best Match	mzCloud ID	KEGG ID	Compound Class	DeltaMass [Da]	DeltaMass [ppm]	Match	Confidence	Compound Match
		FALSE	#mol format Mass Frontier 5/10/2024 11:03:07 AM 2D 35 39 0 0 0 0 0 0 0 0 1 V2000 3.3793 -0.6897 0.0000 C 0 0 0 0 0 0 0 0 0 0 0 0 3.2414 -1.4483 0.0000 C 0 0 0 0 0 0 0 0 0 0 0 0 3.7931 -1.9655 0.0000 C 0 0 0 0 0 0 0 0 0 0 0 0 4.5517 -1.8621 0.0000 C 0 0 0 0 0 0 0 0 0 0 0 0 5.0000 -1.2759 0.0000 C 0 0 0 0 0 0 0 0 0 0 0 0 5.7586 -1.3448 0.0000 C 0 0 0 0 0 0 0 0 0 0 0 0 6.0690 -2.0345 0.0000 C 0 0 0 …	NP-019714	C30 H48 O5	488.35	48.1	Autoprocessed-5736		Endogenous Metabolites; Natural Products/Medicines	-18.0109	-36881.1	45.5762	60.7837	Invalid mass
		Name	Formula	Annot. Source: Predicted Compositions	Annot. Source: mzCloud Search	Annot. Source: MassList Search	FISh Coverage	Annot. DeltaMass [Da]	Annotation MW	Calc. MW	m/z	RT [min]	# mzCloud Results	mzCloud Best Match	Mass List Match: Arita Lab 6549 Flavonoid Structure Database	Mass List Match: Natural Products Atlas 2020_06	MS2	Reference Ion	Area: CD139_SNS.raw (F1210)
		18-β-Glycyrrhetinic acid	C30 H46 O4	Not the top hit	Full match	Partial match		-0.00035	470.34	470.339	453.336	19.581	6	98.6	No matches found	Multiple matches found	DDA for preferred ion	[M+H-H2O]+1	2.01302e+10
		18-β-Glycyrrhetinic acid	C30 H46 O4	Not the top hit	Full match	Partial match		4e-05	470.34	470.34	471.347	20.087	6	98.6	No matches found	Multiple matches found	DDA for preferred ion	[M+H]+1	2.75771e+09
		18-β-Glycyrrhetinic acid	C30 H46 O4	Full match	Full match	Partial match		-0.00035	470.34	470.339	471.347	21.946	6	99	No matches found	Multiple matches found	DDA for preferred ion	[M+H]+1	1.21072e+09
		FALSE	#mol format Mass Frontier 5/10/2024 11:03:06 AM 2D 35 39 0 0 0 0 0 0 0 0 1 V2000 3.1034 -2.9655 0.0000 H 0 0 0 0 0 0 0 0 0 0 0 0 3.5172 -2.3448 0.0000 C 0 0 0 0 0 0 0 0 0 0 0 0 3.8621 -1.6897 0.0000 C 0 0 0 0 0 0 0 0 0 0 0 0 3.8621 -2.9655 0.0000 C 0 0 0 0 0 0 0 0 0 0 0 0 2.7586 -2.3103 0.0000 C 0 0 0 0 0 0 0 0 0 0 0 0 4.6207 -3.0000 0.0000 C 0 0 0 0 0 0 0 0 0 0 0 0 3.7931 -3.7241 0.0000 C 0 0 0 …	(1R,2R,5S,8R,10R,14R)-20-hydroxy-1,2,14,18,18-pentamethyl-17-oxo-8-(prop-1-en-2-yl)pentacyclo[11.8.0.0Â?,Âaâ°.0âµ,âa.0Âaâ´,Âaâa]henicosane-5-carboxylic acid	C30 H46 O4	470.34	73.1	Autoprocessed-2688		Endogenous Metabolites; Natural Products/Medicines	-0.000347713	-0.739281	53.8218	63.1948	Partial match
		Name	Formula	Annot. Source: Predicted Compositions	Annot. Source: mzCloud Search	Annot. Source: MassList Search	FISh Coverage	Annot. DeltaMass [Da]	Annotation MW	Calc. MW	m/z	RT [min]	# mzCloud Results	mzCloud Best Match	Mass List Match: Arita Lab 6549 Flavonoid Structure Database	Mass List Match: Natural Products Atlas 2020_06	MS2	Reference Ion	Area: CD139_SNS.raw (F1210)
		18-β-Glycyrrhetinic acid	C30 H46 O4	Not the top hit	Full match	Partial match		-0.00035	470.34	470.339	453.336	19.581	6	98.6	No matches found	Multiple matches found	DDA for preferred ion	[M+H-H2O]+1	2.01302e+10
		(1R,2R,5S,8R,10R,14R)-20-hydroxy-1,2,14,18,18-pentamethyl-17-oxo-8-(prop-1-en-2-yl)pentacyclo[11.8.0.0Â?,Âaâ°.0âµ,âa.0Âaâ´,Âaâa]henicosane-5-carboxylic acid	C30 H46 O4	No results	Invalid mass	No match		-18.0108	470.34	452.329	453.336	20.089	2	72.5	No matches found	Multiple matches found	DDA for preferred ion	[M+H]+1	1.76063e+10
		18-β-Glycyrrhetinic acid	C30 H46 O4	Not the top hit	Full match	Partial match		4e-05	470.34	470.34	471.347	20.087	6	98.6	No matches found	Multiple matches found	DDA for preferred ion	[M+H]+1	2.75771e+09
		18-β-Glycyrrhetinic acid	C30 H46 O4	Full match	Full match	Partial match		-0.00035	470.34	470.339	471.347	21.946	6	99	No matches found	Multiple matches found	DDA for preferred ion	[M+H]+1	1.21072e+09
		(1R,2R,5S,8R,10R,14R)-20-hydroxy-1,2,14,18,18-pentamethyl-17-oxo-8-(prop-1-en-2-yl)pentacyclo[11.8.0.0Â?,Âaâ°.0âµ,âa.0Âaâ´,Âaâa]henicosane-5-carboxylic acid	C30 H46 O4	Not the top hit	Full match	Partial match		-3e-05	470.34	470.34	453.336	17.614	2	73.1	No matches found	Multiple matches found	DDA for other ion	[M+H-H2O]+1	8.95651e+08
		(1R,2R,5S,8R,10R,14R)-20-hydroxy-1,2,14,18,18-pentamethyl-17-oxo-8-(prop-1-en-2-yl)pentacyclo[11.8.0.0Â?,Âaâ°.0âµ,âa.0Âaâ´,Âaâa]henicosane-5-carboxylic acid	C30 H46 O4	Full match	Full match	Partial match		6e-05	470.34	470.34	453.336	19.121	2	72.1	No matches found	Multiple matches found	DDA for other ion	[M+H-H2O]+1	5.20725e+08
		FALSE	#mol format Mass Frontier 5/10/2024 11:03:08 AM 2D 35 39 0 0 0 0 0 0 0 0 1 V2000 8.0000 -2.6897 0.0000 O 0 0 0 0 0 0 0 0 0 0 0 0 7.2414 -2.6897 0.0000 C 0 0 0 0 0 0 0 0 0 0 0 0 6.8621 -3.3448 0.0000 C 0 0 0 0 0 0 0 0 0 0 0 0 6.1034 -3.3448 0.0000 C 0 0 0 0 0 0 0 0 0 0 0 0 5.7241 -2.6897 0.0000 C 0 0 0 0 0 0 0 0 0 0 0 0 4.9655 -2.6897 0.0000 C 0 0 0 0 0 0 0 0 0 0 0 0 4.5862 -3.3448 0.0000 C 0 0 0 …	NP-019748	C30 H48 O5	488.35	75.8	Autoprocessed-5738		Endogenous Metabolites; Natural Products/Medicines	-18.0109	-36881.1	71.2102	68.8022	Invalid mass
		Name	Formula	Annot. Source: Predicted Compositions	Annot. Source: mzCloud Search	Annot. Source: MassList Search	FISh Coverage	Annot. DeltaMass [Da]	Annotation MW	Calc. MW	m/z	RT [min]	# mzCloud Results	mzCloud Best Match	Mass List Match: Arita Lab 6549 Flavonoid Structure Database	Mass List Match: Natural Products Atlas 2020_06	MS2	Reference Ion	Area: CD139_SNS.raw (F1210)
		18-β-Glycyrrhetinic acid	C30 H46 O4	Not the top hit	Full match	Partial match		-0.00035	470.34	470.339	453.336	19.581	6	98.6	No matches found	Multiple matches found	DDA for preferred ion	[M+H-H2O]+1	2.01302e+10
		18-β-Glycyrrhetinic acid	C30 H46 O4	Not the top hit	Full match	Partial match		4e-05	470.34	470.34	471.347	20.087	6	98.6	No matches found	Multiple matches found	DDA for preferred ion	[M+H]+1	2.75771e+09
		18-β-Glycyrrhetinic acid	C30 H46 O4	Full match	Full match	Partial match		-0.00035	470.34	470.339	471.347	21.946	6	99	No matches found	Multiple matches found	DDA for preferred ion	[M+H]+1	1.21072e+09
		FALSE	#mol format Mass Frontier 5/10/2024 11:03:08 AM 2D 35 39 0 0 0 0 0 0 0 0 1 V2000 6.0690 -1.2414 0.0000 H 0 0 0 0 0 0 0 0 0 0 0 0 6.4483 -1.8966 0.0000 C 0 0 0 0 0 0 0 0 0 0 0 0 6.8276 -2.5517 0.0000 C 0 0 0 0 0 0 0 0 0 0 0 0 6.8276 -1.2414 0.0000 C 0 0 0 0 0 0 0 0 0 0 0 0 5.6897 -1.8966 0.0000 C 0 0 0 0 0 0 0 0 0 0 0 0 7.5862 -1.2414 0.0000 C 0 0 0 0 0 0 0 0 0 0 0 0 7.2069 -0.5862 0.0000 C 0 0 0 …	(2S,4aS,6aS,6bR,10S,12aS,14bS)-10-hydroxy-2,4a,6a,6b,9,9,12a-heptamethyl-13-oxo-1,2,3,4,4a,5,6,6a,6b,7,8,8a,9,10,11,12,12a,12b,13,14b-icosahydropicene-2-carboxylic acid	C30 H46 O4	470.34	95.4	Autoprocessed-1869		Endogenous Metabolites; Natural Products/Medicines	-0.000347713	-0.739281	95.4474	84.2685	Full match
[truncated: 11,514 more rows]
